# Supplementary material for: Stable and tunable expression of human peripheral myelin protein 22 in Rat Schwann cells
Source: J Biol Chem. 2026 Jun 19;302(8):113270. doi: 10.1016/j.jbc.2026.113270 (PMC13382790; doi:10.1016/j.jbc.2026.113270)
Supplement: Supporting Information 2 [file mmc2.xlsx]

## Sheet: Figure 1D
Figure 1D - MycPMP22 Immunoblot Quantification
Cells	[DOX] (ng/mL)	Biological Replicate	Background-Subtracted MycPMP22 IB Signal (AU)	Normalized MycPMP22 Signal (Rel. Mean value of 1600ng/mL DOX condition)		Condition	Mean of Normalized MycPMP22 IB Signal (Rel. 1600ng/mL DOX)	Standard Deviation (SD)	Standard Error of the Mean (SEM)	Coefficient of Variation (CV)
Untransduced RSCs (UT)	NA	1	277942	0.0043		UT	0.0026	0.0018	0.001	0.6838
Lentviral RSC Clone	0		116737	0.0018		0ng/mL DOX	0.0025	0.0013	0.0008	0.5313
	50		1165171	0.0181		50ng/mL DOX	0.014	0.0055	0.0032	0.3908
	100		5078473	0.0789		100ng/mL DOX	0.0656	0.0115	0.0067	0.1756
	200		16289163	0.253		200ng/mL DOX	0.1921	0.0542	0.0313	0.2819
	400		31537650	0.4898		400ng/mL DOX	0.4727	0.088	0.0508	0.1861
	800		60522887	0.94		800ng/mL DOX	0.7394	0.2179	0.1258	0.2946
	1600		82200451	1.2767		1600ng/mL DOX	1	0.2555	0.1475	0.2555
Untransduced RSCs (UT)	NA	2	51912	0.0008			Central point between error bars	Error bars
Lentviral RSC Clone	0		107544	0.0017
	50		501660	0.0078
	100		3857357	0.0599
	200		11208588	0.1741
	400		24302365	0.3774
	800		32684226	0.5076
	1600		61193854	0.9504
Untransduced RSCs (UT)	NA	3	165963	0.0026
Lentviral RSC Clone	0		260702	0.004
	50		1040681	0.0162
	100		3738353	0.0581
	200		9611330	0.1493
	400		35472067	0.5509
	800		49615849	0.7706
	1600		49765126	0.7729
				Plotted data points were taken from this column.

## Sheet: Figure 1E
Figure 1E - Doxycyline Concentration vs RSC Viability
[DOX] (ng/mL)	Biological Replicate	Viability (%)		[DOX] (ng/mL)	Mean Viability (%)	Standard Deviation (SD)	Standard Error of the Mean (SEM)	Coefficient of Variation (CV)
0	1	99.1		0	99.3	0.6245	0.360555	0.00628902
50		98.9		50ng/mL DOX	99	0.1	0.057735	0.0010101
100		98.6		100ng/mL DOX	99.1	0.43589	0.251661	0.00439849
200		99.1		200ng/mL DOX	99.0667	0.152753	0.0881917	0.00154192
400		99		400ng/mL DOX	99.2333	0.251661	0.145297	0.00253605
800		99.6		800ng/mL DOX	99.2667	0.351188	0.202759	0.00353783
1600		98.4		1600ng/mL DOX	99.2333	0.723418	0.417665	0.00729007
0	2	98.8			Central point between error bars	Error bars
50		99.1
100		99.3
200		99.2
400		99.2
800		99.3
1600		99.7
0	3	100
50		99
100		99.4
200		98.9
400		99.5
800		98.9
1600		99.6
		Plotted data points were taken from this column.

## Sheet: Figure 2 - Left
Figure 2 - Left Panel - Population Distribution of Plasma Membrane and Internal MycPMP22 IF Signals vs DOX Concentration
Each line is data from a single cell event obtained by flow cytometry. Compensation and fluorophore brightness correction was performed using single-fluorophore stained controls. WT, untransduced RSCs were stained with both fluorophores and used for background signal subtraction.
Cell Type	[DOX] (ng/mL)	Internal AF647 Signal (AU; Raw)	Plasma Membrane PE Signal (AU; Raw)	Internal AF647 Signal (AU; Compensated)	Plasma Membrane PE Signal (AU; Compensated)	Plasma Membrane PE-MycPMP22 Signal (AU; Background Subtracted, Brightness Corrected)	Internal AF647-MycPMP22 Signal (AU; Background Subtracted, Brightness Corrected)	Total MycPMP22 Signal (PE + AF647)	Fraction MycPMP22 Signal at Plasma Membrane (PE / (PE + AF647))
Lentiviral RSC Clone	1600	6749.88	861.567	6755.49	869.68	3516.71	6597.88	10114.6	0.347687
Lentiviral RSC Clone	1600	8249.79	1168.88	8257.41	1178.8	4890.39	8097.79	12988.2	0.376526
Lentiviral RSC Clone	1600	5888.36	618.442	5892.39	625.52	2429.94	5736.36	8166.3	0.297557
Lentiviral RSC Clone	1600	679.635	117.343	680.4	118.16	190.042	527.634	717.676	0.264802
Lentiviral RSC Clone	1600	10360.3	1848.43	10372.3	1860.88	7927.96	10208.3	18136.3	0.437133
Lentiviral RSC Clone	1600	7302.65	1013.78	7309.26	1022.56	4197.09	7150.65	11347.7	0.369862
Lentiviral RSC Clone	1600	18866.7	2205.56	18881.1	2228.24	9524.32	18714.7	28239	0.337275
Lentiviral RSC Clone	1600	12273.8	1332.61	12282.5	1347.36	5622.26	12121.8	17744.1	0.316853
Lentiviral RSC Clone	1600	6683.59	978.686	6689.97	986.72	4040.22	6531.59	10571.8	0.382169
Lentiviral RSC Clone	1600	9192.86	982.39	9199.26	993.44	4056.78	9040.86	13097.6	0.309734
Lentiviral RSC Clone	1600	7952.35	698.841	7956.9	708.4	2789.32	7800.35	10589.7	0.2634
Lentiviral RSC Clone	1600	9691.86	782.43	9696.96	794.08	3162.96	9539.86	12702.8	0.248997
Lentiviral RSC Clone	1600	4353.74	802.847	4358.97	808.08	3254.23	4201.74	7455.97	0.43646
Lentiviral RSC Clone	1600	2583.93	631.374	2588.04	634.48	2487.75	2431.93	4919.68	0.505673
Lentiviral RSC Clone	1600	8026.05	893.633	8031.87	903.28	3660.04	7874.05	11534.1	0.317324
Lentiviral RSC Clone	1600	8453.37	865.119	8459.01	875.28	3532.58	8301.37	11834	0.298513
Lentiviral RSC Clone	1600	9603.94	1320.14	9612.54	1331.68	5566.52	9451.94	15018.5	0.370645
Lentiviral RSC Clone	1600	3868.98	846.549	3874.5	851.2	3449.58	3716.98	7166.55	0.481344
Lentiviral RSC Clone	1600	8086.8	754.68	8091.72	764.4	3038.92	7934.8	10973.7	0.276927
Lentiviral RSC Clone	1600	5098.42	702.832	5103	708.96	2807.16	4946.42	7753.58	0.362047
Lentiviral RSC Clone	1600	9551.19	1390.2	9560.25	1401.68	5879.68	9399.19	15278.9	0.384824
Lentiviral RSC Clone	1600	4171.55	820.426	4176.9	825.44	3332.81	4019.55	7352.35	0.453298
Lentiviral RSC Clone	1600	4266.19	509.512	4269.51	514.64	1943.03	4114.19	6057.22	0.320779
Lentiviral RSC Clone	1600	5147.63	402.612	5150.25	408.8	1465.19	4995.63	6460.82	0.226781
Lentiviral RSC Clone	1600	7310.43	593.773	7314.3	602.56	2319.67	7158.43	9478.1	0.24474
Lentiviral RSC Clone	1600	35104.5	2187.16	35118.7	2229.36	9442.07	34952.5	44394.6	0.212685
Lentiviral RSC Clone	1600	4350.35	645.491	4354.56	650.72	2550.85	4198.35	6749.2	0.377949
Lentiviral RSC Clone	1600	12528.2	1057.34	12535.1	1072.4	4391.81	12376.2	16768	0.261916
Lentiviral RSC Clone	1600	7352.6	889.402	7358.4	898.24	3641.13	7200.6	10841.7	0.335844
Lentiviral RSC Clone	1600	16019.7	1632.18	16030.3	1651.44	6961.33	15867.7	22829	0.304933
Lentiviral RSC Clone	1600	8520.7	1263.76	8528.94	1274	5314.5	8368.7	13683.2	0.388396
Lentiviral RSC Clone	1600	7397.39	493.428	7400.61	502.32	1871.13	7245.39	9116.52	0.205246
Lentiviral RSC Clone	1600	3169.13	448.111	3172.05	451.92	1668.57	3017.13	4685.7	0.356098
Lentiviral RSC Clone	1600	8180.38	1282.09	8188.74	1291.92	5396.43	8028.38	13424.8	0.401975
Lentiviral RSC Clone	1600	3110	723.702	3114.72	727.44	2900.45	2958	5858.45	0.495089
Lentiviral RSC Clone	1600	1927.28	175.763	1928.43	178.08	451.178	1775.28	2226.46	0.202644
Lentiviral RSC Clone	1600	7265.35	1130.31	7272.72	1139.04	4717.98	7113.35	11831.3	0.39877
Lentiviral RSC Clone	1600	2235.58	818.273	2240.91	820.96	3323.18	2083.58	5406.76	0.614635
Lentiviral RSC Clone	1600	10387.2	1684.31	10398.2	1696.8	7194.35	10235.2	17429.5	0.412767
Lentiviral RSC Clone	1600	7552.93	891.401	7558.74	900.48	3650.06	7400.93	11051	0.330293
Lentiviral RSC Clone	1600	4374.99	829.141	4380.39	834.4	3371.76	4222.99	7594.75	0.44396
Lentiviral RSC Clone	1600	8568.78	1620.98	8579.34	1631.28	6911.26	8416.78	15328	0.45089
Lentiviral RSC Clone	1600	12624	1730.35	12635.3	1745.52	7400.14	12472	19872.1	0.372388
Lentiviral RSC Clone	1600	9683.36	926.92	9689.4	938.56	3808.83	9531.36	13340.2	0.285516
Lentiviral RSC Clone	1600	13810.6	1200.28	13818.4	1216.88	5030.74	13658.6	18689.3	0.269177
Lentiviral RSC Clone	1600	3093.17	600.522	3097.08	604.24	2349.84	2941.17	5291.01	0.444119
Lentiviral RSC Clone	1600	11624.3	1036.59	11631.1	1050.56	4299.05	11472.3	15771.4	0.272586
Lentiviral RSC Clone	1600	5646.64	781.693	5651.73	788.48	3159.67	5494.64	8654.31	0.365098
Lentiviral RSC Clone	1600	14385.4	1545.67	14395.5	1562.96	6574.63	14233.4	20808	0.315966
Lentiviral RSC Clone	1600	4651.66	619.929	4655.7	625.52	2436.59	4499.66	6936.25	0.351283
Lentiviral RSC Clone	1600	10506.5	867.691	10512.2	880.32	3544.08	10354.5	13898.6	0.254996
Lentiviral RSC Clone	1600	8609.63	1345.41	8618.4	1355.76	5679.47	8457.63	14137.1	0.401742
Lentiviral RSC Clone	1600	5170.51	1145.14	5177.97	1151.36	4784.27	5018.51	9802.78	0.488052
Lentiviral RSC Clone	1600	19124.2	1650.29	19135	1673.28	7042.28	18972.2	26014.5	0.270706
Lentiviral RSC Clone	1600	5830.8	1136.51	5838.21	1143.52	4745.69	5678.8	10424.5	0.455245
Lentiviral RSC Clone	1600	8298.75	1099.94	8305.92	1109.92	4582.23	8146.75	12729	0.359984
Lentiviral RSC Clone	1600	15142.4	1981.56	15155.3	1999.76	8523.05	14990.4	23513.4	0.362475
Lentiviral RSC Clone	1600	9466.44	1441.26	9475.83	1452.64	6107.92	9314.44	15422.4	0.396043
Lentiviral RSC Clone	1600	8266.66	1093.82	8273.79	1103.76	4554.87	8114.66	12669.5	0.359514
Lentiviral RSC Clone	1600	760.793	134.606	761.67	135.52	267.207	608.792	875.999	0.305031
Lentiviral RSC Clone	1600	4184.68	642.89	4188.87	647.92	2539.22	4032.68	6571.9	0.386376
Lentiviral RSC Clone	1600	2566.92	533.954	2570.4	537.04	2052.28	2414.92	4467.2	0.459411
Lentiviral RSC Clone	1600	12670	1247.57	12678.1	1262.8	5242.13	12518	17760.1	0.295163
Lentiviral RSC Clone	1600	29317.9	2770.92	29335.9	2806.16	12051.5	29165.9	41217.4	0.292388
Lentiviral RSC Clone	1600	12755.2	1603.63	12765.7	1618.96	6833.71	12603.2	19436.9	0.351584
Lentiviral RSC Clone	1600	8450.45	1216.8	8458.38	1226.96	5104.59	8298.45	13403	0.380853
Lentiviral RSC Clone	1600	4280.26	2120.05	4294.08	2125.2	9142.09	4128.26	13270.4	0.688911
Lentiviral RSC Clone	1600	4805.56	495.424	4808.79	501.2	1880.05	4653.56	6533.61	0.287751
Lentiviral RSC Clone	1600	5212.68	473.654	5215.77	479.92	1782.74	5060.68	6843.42	0.260505
Lentiviral RSC Clone	1600	2886.86	259.17	2888.55	262.64	824.005	2734.86	3558.86	0.231536
Lentiviral RSC Clone	1600	8103.45	1293.38	8111.88	1303.12	5446.9	7951.45	13398.3	0.406535
Lentiviral RSC Clone	1600	6176.97	608.015	6180.93	615.44	2383.33	6024.97	8408.3	0.28345
Lentiviral RSC Clone	1600	5053.17	782.966	5058.27	789.04	3165.36	4901.17	8066.53	0.392407
Lentiviral RSC Clone	1600	9402.55	610.858	9406.53	622.16	2396.04	9250.55	11646.6	0.205729
Lentiviral RSC Clone	1600	4803.59	1184.79	4811.31	1190.56	4961.5	4651.59	9613.09	0.516119
Lentiviral RSC Clone	1600	14912.4	1406.16	14921.5	1424.08	5951.02	14760.4	20711.4	0.28733
Lentiviral RSC Clone	1600	6933.21	571.266	6936.93	579.6	2219.07	6781.21	9000.28	0.246555
Lentiviral RSC Clone	1600	7569.47	1059.94	7576.38	1069.04	4403.43	7417.47	11820.9	0.372512
Lentiviral RSC Clone	1600	1354.85	526.451	1358.28	528.08	2018.74	1202.85	3221.59	0.626629
Lentiviral RSC Clone	1600	8188.91	456.637	8191.89	466.48	1706.68	8036.91	9743.59	0.175159
Lentiviral RSC Clone	1600	4602.95	1133.51	4610.34	1139.04	4732.28	4450.95	9183.23	0.515318
Lentiviral RSC Clone	1600	2097.91	1062.04	2104.83	1064.56	4412.81	1945.91	6358.72	0.693978
Lentiviral RSC Clone	1600	11551.2	650.835	11555.5	664.72	2574.74	11399.2	13973.9	0.184253
Lentiviral RSC Clone	1600	4545.85	518.136	4549.23	523.6	1981.58	4393.85	6375.43	0.310815
Lentiviral RSC Clone	1600	7225.76	825.154	7231.14	833.84	3353.94	7073.76	10427.7	0.321638
Lentiviral RSC Clone	1600	8039.29	1085.14	8046.36	1094.8	4516.07	7887.29	12403.4	0.364101
Lentiviral RSC Clone	1600	3039.79	863.226	3045.42	866.88	3524.12	2887.79	6411.91	0.549621
Lentiviral RSC Clone	1600	10607.2	1749.57	10618.7	1762.32	7486.06	10455.2	17941.3	0.417254
Lentiviral RSC Clone	1600	6745.24	606.212	6749.19	614.32	2375.27	6593.24	8968.51	0.264846
Lentiviral RSC Clone	1600	4486.87	482.367	4490.01	487.76	1821.69	4334.87	6156.56	0.295894
Lentiviral RSC Clone	1600	8450.28	662.403	8454.6	672.56	2626.45	8298.28	10924.7	0.240413
Lentiviral RSC Clone	1600	3057.35	682.325	3061.8	686	2715.5	2905.35	5620.85	0.483112
Lentiviral RSC Clone	1600	4684.85	1231.41	4692.87	1237.04	5169.89	4532.85	9702.74	0.532828
Lentiviral RSC Clone	1600	4952.36	493.567	4955.58	499.52	1871.75	4800.36	6672.11	0.280534
Lentiviral RSC Clone	1600	6422.53	918.52	6428.52	926.24	3771.28	6270.53	10041.8	0.375558
Lentiviral RSC Clone	1600	7179.65	1038.01	7186.41	1046.64	4305.4	7027.65	11333.1	0.379898
Lentiviral RSC Clone	1600	7672.69	1171.82	7680.33	1181.04	4903.53	7520.69	12424.2	0.394675
Lentiviral RSC Clone	1600	17028.6	1111.85	17035.8	1132.32	4635.46	16876.6	21512.1	0.215482
Lentiviral RSC Clone	1600	2114.85	1265.86	2123.1	1268.4	5323.89	1962.85	7286.73	0.730627
Lentiviral RSC Clone	1600	5914.8	911.29	5920.74	918.4	3738.97	5762.8	9501.76	0.393502
Lentiviral RSC Clone	1600	8753.57	817.158	8758.89	827.68	3318.2	8601.57	11919.8	0.278378
Lentiviral RSC Clone	1600	8650.65	1141.52	8658.09	1151.92	4768.09	8498.65	13266.7	0.359402
Lentiviral RSC Clone	1600	10338.3	964.773	10344.6	977.2	3978.03	10186.3	14164.3	0.280849
Lentiviral RSC Clone	1600	8008.52	1359.01	8017.38	1368.64	5740.26	7856.52	13596.8	0.422178
Lentiviral RSC Clone	1600	8639.86	1830.89	8651.79	1841.28	7849.56	8487.86	16337.4	0.480465
Lentiviral RSC Clone	1600	4182.61	670.332	4186.98	675.36	2661.89	4030.61	6692.5	0.397742
Lentiviral RSC Clone	1600	11038.5	1210.89	11046.4	1224.16	5078.17	10886.5	15964.7	0.318088
Lentiviral RSC Clone	1600	9764.49	1722.02	9775.71	1733.76	7362.91	9612.49	16975.4	0.43374
Lentiviral RSC Clone	1600	8145.21	396.209	8147.79	406	1436.57	7993.21	9429.78	0.152344
Lentiviral RSC Clone	1600	10927.6	1317.42	10936.2	1330.56	5554.36	10775.6	16330	0.340133
Lentiviral RSC Clone	1600	5805.99	497.581	5809.23	504.56	1889.7	5653.99	7543.69	0.2505
Lentiviral RSC Clone	1600	8646.66	497.527	8649.9	507.92	1889.46	8494.66	10384.1	0.181956
Lentiviral RSC Clone	1600	6034.37	737.547	6039.18	744.8	2962.34	5882.37	8844.71	0.334928
Lentiviral RSC Clone	1600	8395.27	694.389	8399.79	704.48	2769.42	8243.27	11012.7	0.251476
Lentiviral RSC Clone	1600	11276.3	689.246	11280.8	702.8	2746.43	11124.3	13870.7	0.198002
Lentiviral RSC Clone	1600	4083.05	1544.05	4093.11	1548.96	6567.39	3931.05	10498.4	0.625559
Lentiviral RSC Clone	1600	9152.66	867.078	9158.31	878.08	3541.34	9000.66	12542	0.282358
Lentiviral RSC Clone	1600	6571.65	561.061	6575.31	568.96	2173.45	6419.65	8593.1	0.25293
Lentiviral RSC Clone	1600	5194.96	582.876	5198.76	589.12	2270.96	5042.96	7313.92	0.310499
Lentiviral RSC Clone	1600	8902.34	996.179	8908.83	1006.88	4118.42	8750.34	12868.8	0.320032
Lentiviral RSC Clone	1600	8654.14	1185.76	8661.87	1196.16	4965.84	8502.14	13468	0.368715
Lentiviral RSC Clone	1600	3514.37	351.936	3516.66	356.16	1238.67	3362.37	4601.04	0.269215
Lentiviral RSC Clone	1600	8227.02	892.831	8232.84	902.72	3656.45	8075.02	11731.5	0.311679
Lentiviral RSC Clone	1600	8636.44	421.939	8639.19	432.32	1551.58	8484.44	10036	0.154601
Lentiviral RSC Clone	1600	10682.7	1873.8	10694.9	1886.64	8041.36	10530.7	18572.1	0.432982
Lentiviral RSC Clone	1600	1459.53	317.446	1461.6	319.2	1084.5	1307.53	2392.03	0.45338
Lentiviral RSC Clone	1600	13300	1049.13	13306.9	1065.12	4355.11	13148	17503.1	0.248819
Lentiviral RSC Clone	1600	4140.53	843.423	4146.03	848.4	3435.6	3988.53	7424.13	0.462762
Lentiviral RSC Clone	1600	6356.53	606.119	6360.48	613.76	2374.86	6204.53	8579.39	0.27681
Lentiviral RSC Clone	1600	6191.75	950.157	6197.94	957.6	3912.7	6039.75	9952.45	0.393139
Lentiviral RSC Clone	1600	12158	2083.15	12171.6	2097.76	8977.15	12006	20983.2	0.427827
Lentiviral RSC Clone	1600	9437.99	876.255	9443.7	887.6	3582.36	9285.99	12868.3	0.278385
Lentiviral RSC Clone	1600	7372.18	1849.78	7384.23	1858.64	7933.99	7220.18	15154.2	0.523552
Lentiviral RSC Clone	1600	8878.67	1147.41	8886.15	1158.08	4794.42	8726.67	13521.1	0.354588
Lentiviral RSC Clone	1600	12134	554.935	12137.6	569.52	2146.07	11982	14128.1	0.151901
Lentiviral RSC Clone	1600	9112.74	708.646	9117.36	719.6	2833.15	8960.74	11793.9	0.240222
Lentiviral RSC Clone	1600	6863.88	864.789	6869.52	873.04	3531.11	6711.88	10243	0.344734
Lentiviral RSC Clone	1600	6861.29	972.313	6867.63	980.56	4011.74	6709.29	10721	0.374193
Lentiviral RSC Clone	1600	8079.59	894.688	8085.42	904.4	3664.76	7927.59	11592.3	0.316136
Lentiviral RSC Clone	1600	4432.71	866.032	4438.35	871.36	3536.66	4280.71	7817.37	0.452411
Lentiviral RSC Clone	1600	11494.9	784.183	11500	798	3170.8	11342.9	14513.7	0.218469
Lentiviral RSC Clone	1600	9525.26	2081.83	9538.83	2093.28	8971.25	9373.26	18344.5	0.489043
Lentiviral RSC Clone	1600	4956.58	909.642	4962.51	915.6	3731.6	4804.58	8536.18	0.437151
Lentiviral RSC Clone	1600	4090.43	700.683	4095	705.6	2797.56	3938.43	6735.99	0.415315
Lentiviral RSC Clone	1600	9131.1	1179.02	9138.78	1190	4935.71	8979.1	13914.8	0.354709
Lentiviral RSC Clone	1600	8274.8	522.054	8278.2	532	1999.09	8122.8	10121.9	0.197502
Lentiviral RSC Clone	1600	5494.33	1048.44	5501.16	1055.04	4352.02	5342.33	9694.35	0.448924
Lentiviral RSC Clone	1600	6361.73	775.233	6366.78	782.88	3130.79	6209.73	9340.52	0.335184
Lentiviral RSC Clone	1600	9259.97	1124.55	9267.3	1135.68	4692.23	9107.97	13800.2	0.340012
Lentiviral RSC Clone	1600	8678.19	1845.97	8690.22	1856.4	7916.96	8526.19	16443.2	0.481475
Lentiviral RSC Clone	1600	9615.25	1904.76	9627.66	1916.32	8179.75	9463.25	17643	0.463626
Lentiviral RSC Clone	1600	6374.85	1662.26	6385.68	1669.92	7095.78	6222.85	13318.6	0.532771
Lentiviral RSC Clone	1600	9886.83	1412.76	9896.04	1424.64	5980.52	9734.83	15715.4	0.380553
Lentiviral RSC Clone	1600	14370.5	1322.81	14379.1	1340.08	5578.45	14218.5	19796.9	0.281783
Lentiviral RSC Clone	1600	4081.38	543.894	4084.92	548.8	2096.71	3929.38	6026.09	0.347939
Lentiviral RSC Clone	1600	6506.75	756.019	6511.68	763.84	3044.91	6354.75	9399.66	0.323938
Lentiviral RSC Clone	1600	6799.34	521.027	6802.74	529.2	1994.5	6647.34	8641.84	0.230796
Lentiviral RSC Clone	1600	8142.92	554.692	8146.53	564.48	2144.98	7990.92	10135.9	0.211622
Lentiviral RSC Clone	1600	10398.9	1134.38	10406.3	1146.88	4736.17	10246.9	14983.1	0.316102
Lentiviral RSC Clone	1600	5473.72	827.26	5479.11	833.84	3363.35	5321.72	8685.07	0.387257
Lentiviral RSC Clone	1600	7477.84	1490.13	7487.55	1499.12	6326.37	7325.84	13652.2	0.463395
Lentiviral RSC Clone	1600	7811.71	1107.81	7818.93	1117.2	4617.41	7659.71	12277.1	0.376099
Lentiviral RSC Clone	1600	1988.76	216.569	1990.17	218.96	633.58	1836.76	2470.34	0.256475
Lentiviral RSC Clone	1600	9633.1	809.381	9638.37	820.96	3283.44	9481.1	12764.5	0.257231
Lentiviral RSC Clone	1600	8532.25	1329.26	8540.91	1339.52	5607.28	8380.25	13987.5	0.400877
Lentiviral RSC Clone	1600	15258.4	1087.66	15265.5	1106	4527.34	15106.4	19633.7	0.23059
Lentiviral RSC Clone	1600	6238.47	547.461	6242.04	554.96	2112.66	6086.47	8199.13	0.257669
Lentiviral RSC Clone	1600	6433.3	812.667	6438.6	820.4	3298.12	6281.3	9579.42	0.344293
Lentiviral RSC Clone	1600	5195.02	960.316	5201.28	966.56	3958.11	5043.02	9001.13	0.439735
Lentiviral RSC Clone	1600	9797.84	568.383	9801.54	580.16	2206.18	9645.84	11852	0.186144
Lentiviral RSC Clone	1600	10325.6	2438.15	10341.5	2450.56	10564	10173.6	20737.6	0.509413
Lentiviral RSC Clone	1600	5175.44	1355.14	5184.27	1361.36	5722.96	5023.44	10746.4	0.532547
Lentiviral RSC Clone	1600	9379.14	1593.13	9389.52	1604.4	6786.77	9227.14	16013.9	0.423805
Lentiviral RSC Clone	1600	4618.06	845.089	4623.57	850.64	3443.05	4466.06	7909.11	0.435327
Lentiviral RSC Clone	1600	1711.78	279.062	1713.6	281.12	912.922	1559.78	2472.7	0.3692
Lentiviral RSC Clone	1600	4486.92	860.367	4492.53	865.76	3511.34	4334.92	7846.26	0.447518
Lentiviral RSC Clone	1600	22835.5	2236.07	22850.1	2263.52	9660.7	22683.5	32344.2	0.298684
Lentiviral RSC Clone	1600	2176.76	1240.58	2184.84	1243.2	5210.88	2024.76	7235.64	0.720169
Lentiviral RSC Clone	1600	8949.21	1150.68	8956.71	1161.44	4809.03	8797.21	13606.2	0.353443
Lentiviral RSC Clone	1600	7753.56	1233.88	7761.6	1243.2	5180.94	7601.56	12782.5	0.405315
Lentiviral RSC Clone	1600	11399.1	1268.7	11407.4	1282.4	5336.58	11247.1	16583.7	0.321797
Lentiviral RSC Clone	1600	5430.94	914.112	5436.9	920.64	3751.58	5278.94	9030.52	0.415433
Lentiviral RSC Clone	1600	11269.6	560.454	11273.2	574	2170.74	11117.6	13288.3	0.163357
Lentiviral RSC Clone	1600	11265.2	1810.94	11277	1824.48	7760.38	11113.2	18873.6	0.411177
Lentiviral RSC Clone	1600	6802.56	993.663	6809.04	1001.84	4107.17	6650.56	10757.7	0.381788
Lentiviral RSC Clone	1600	10097.7	1152.66	10105.2	1164.8	4817.88	9945.7	14763.6	0.326336
Lentiviral RSC Clone	1600	7332.02	858.067	7337.61	866.88	3501.06	7180.02	10681.1	0.327782
Lentiviral RSC Clone	1600	5844.79	537.854	5848.29	544.88	2069.72	5692.79	7762.5	0.26663
Lentiviral RSC Clone	1600	4502	479.548	4505.13	484.96	1809.09	4350	6159.09	0.293727
Lentiviral RSC Clone	1600	3728.81	411.038	3731.49	415.52	1502.85	3576.81	5079.66	0.295857
Lentiviral RSC Clone	1600	7794.98	968.39	7801.29	977.76	3994.2	7642.98	11637.2	0.343228
Lentiviral RSC Clone	1600	6369.95	383.223	6372.45	390.88	1378.52	6217.95	7596.47	0.181468
Lentiviral RSC Clone	1600	8126.37	386.712	8128.89	396.48	1394.11	7974.37	9368.48	0.148809
Lentiviral RSC Clone	1600	6831.78	1054.67	6838.65	1062.88	4379.87	6679.78	11059.7	0.396023
Lentiviral RSC Clone	1600	9759.68	525.869	9763.11	537.6	2016.14	9607.68	11623.8	0.173449
Lentiviral RSC Clone	1600	18507	1048.47	18513.8	1070.72	4352.16	18355	22707.2	0.191665
Lentiviral RSC Clone	1600	3066.04	895.675	3071.88	899.36	3669.17	2914.04	6583.21	0.557353
Lentiviral RSC Clone	1600	6123.72	1238.64	6131.79	1246	5202.21	5971.72	11173.9	0.465567
Lentiviral RSC Clone	1600	6387.19	735.443	6391.98	743.12	2952.93	6235.19	9188.12	0.321386
Lentiviral RSC Clone	1600	8588.47	628.636	8592.57	638.96	2475.51	8436.47	10912	0.226862
Lentiviral RSC Clone	1600	6191.77	753.597	6196.68	761.04	3034.08	6039.77	9073.85	0.334376
Lentiviral RSC Clone	1600	6599.52	732.387	6604.29	740.32	2939.27	6447.52	9386.79	0.313129
Lentiviral RSC Clone	1600	14367.8	2026.73	14381	2044	8724.96	14215.8	22940.8	0.380326
Lentiviral RSC Clone	1600	11844.2	1521.28	11854.1	1535.52	6465.61	11692.2	18157.8	0.356079
Lentiviral RSC Clone	1600	12593.1	1538.86	12603.2	1554	6544.19	12441.1	18985.3	0.344698
Lentiviral RSC Clone	1600	7290.93	1170.04	7298.55	1178.8	4895.57	7138.93	12034.5	0.406795
Lentiviral RSC Clone	1600	7851.36	823.843	7856.73	833.28	3348.08	7699.36	11047.4	0.303064
Lentiviral RSC Clone	1600	5980.86	1021.53	5987.52	1028.72	4231.74	5828.86	10060.6	0.420625
Lentiviral RSC Clone	1600	9120.72	1320.72	9129.33	1331.68	5569.11	8968.72	14537.8	0.383077
Lentiviral RSC Clone	1600	3344.32	343.74	3346.56	347.76	1202.03	3192.32	4394.35	0.27354
Lentiviral RSC Clone	1600	9320.26	1154.16	9327.78	1165.36	4824.59	9168.26	13992.8	0.34479
Lentiviral RSC Clone	1600	9940.58	1286.69	9948.96	1298.64	5416.99	9788.58	15205.6	0.356251
Lentiviral RSC Clone	1600	13358.5	587.623	13362.3	603.68	2292.18	13206.5	15498.7	0.147895
Lentiviral RSC Clone	1600	10431.8	1412.1	10441	1424.64	5977.57	10279.8	16257.4	0.367684
Lentiviral RSC Clone	1600	10105.2	487.933	10108.3	500.08	1846.57	9953.2	11799.8	0.156492
Lentiviral RSC Clone	1600	9671.53	1001.41	9678.06	1013.04	4141.8	9519.53	13661.3	0.303177
Lentiviral RSC Clone	1600	1854.34	348.331	1856.61	350.56	1222.55	1702.34	2924.89	0.417982
Lentiviral RSC Clone	1600	5589.45	953.681	5595.66	960.4	3928.45	5437.45	9365.9	0.419442
Lentiviral RSC Clone	1600	5914.22	1194.09	5922	1201.2	5003.08	5762.22	10765.3	0.464741
Lentiviral RSC Clone	1600	16919.3	1247.5	16927.5	1267.84	5241.82	16767.3	22009.1	0.238166
Lentiviral RSC Clone	1600	10673.7	1313.81	10682.3	1326.64	5538.22	10521.7	16059.9	0.344847
Lentiviral RSC Clone	1600	13011.9	1462.2	13021.5	1477.84	6201.52	12859.9	19061.4	0.325344
Lentiviral RSC Clone	1600	7775.09	636.894	7779.24	646.24	2512.42	7623.09	10135.5	0.247883
Lentiviral RSC Clone	1600	11089.7	897.23	11095.6	910.56	3676.12	10937.7	14613.8	0.251551
Lentiviral RSC Clone	1600	6752.74	1194.76	6760.53	1202.88	5006.07	6600.74	11606.8	0.431305
Lentiviral RSC Clone	1600	5696.06	835.393	5701.5	842.24	3399.71	5544.06	8943.77	0.38012
Lentiviral RSC Clone	1600	7911.08	1037.69	7917.84	1047.2	4303.97	7759.08	12063	0.35679
Lentiviral RSC Clone	1600	3420.3	285.969	3422.16	290.08	943.796	3268.3	4212.1	0.224068
Lentiviral RSC Clone	1600	10848.4	2068.48	10861.8	2081.52	8911.58	10696.4	19608	0.454487
Lentiviral RSC Clone	1600	12941.1	1991.48	12954.1	2007.04	8567.39	12789.1	21356.5	0.401161
Lentiviral RSC Clone	1600	5806.56	602.3	5810.49	609.28	2357.79	5654.56	8012.35	0.294269
Lentiviral RSC Clone	1600	6933.73	1554.63	6943.86	1562.96	6614.68	6781.73	13396.4	0.493765
Lentiviral RSC Clone	1600	8628.25	1098.99	8635.41	1109.36	4577.98	8476.25	13054.2	0.350689
Lentiviral RSC Clone	1600	3736.7	361.188	3739.05	365.68	1280.02	3584.7	4864.72	0.263124
Lentiviral RSC Clone	1600	7402.06	1033.82	7408.8	1042.72	4286.67	7250.06	11536.7	0.371567
Lentiviral RSC Clone	1600	1706.49	607.229	1710.45	609.28	2379.82	1554.49	3934.31	0.604889
Lentiviral RSC Clone	1600	8126.15	517.752	8129.52	527.52	1979.86	7974.15	9954.01	0.198901
Lentiviral RSC Clone	1600	3406.43	1061.03	3413.34	1065.12	4408.3	3254.43	7662.73	0.575291
Lentiviral RSC Clone	1600	8721.53	899.517	8727.39	910	3686.34	8569.53	12255.9	0.300782
Lentiviral RSC Clone	1600	9362.74	1015.79	9369.36	1027.04	4206.08	9210.74	13416.8	0.313493
Lentiviral RSC Clone	1600	12123.4	1305.35	12131.9	1319.92	5500.4	11971.4	17471.8	0.314816
Lentiviral RSC Clone	1600	10785.6	967.595	10791.9	980.56	3990.65	10633.6	14624.2	0.272879
Lentiviral RSC Clone	1600	5502.79	813.786	5508.09	820.4	3303.13	5350.79	8653.91	0.381691
Lentiviral RSC Clone	1600	10799.9	999.498	10806.4	1012.48	4133.25	10647.9	14781.2	0.27963
Lentiviral RSC Clone	1600	5595.55	886.474	5601.33	893.2	3628.04	5443.55	9071.59	0.399934
Lentiviral RSC Clone	1600	9123.93	924.793	9129.96	935.76	3799.32	8971.93	12771.3	0.29749
Lentiviral RSC Clone	1600	12147	1356.84	12155.8	1371.44	5730.56	11995	17725.6	0.323294
Lentiviral RSC Clone	1600	9796.04	1327.18	9804.69	1338.96	5597.98	9644.04	15242	0.367273
Lentiviral RSC Clone	1600	6064.15	1195.59	6071.94	1202.88	5009.78	5912.15	10921.9	0.45869
Lentiviral RSC Clone	1600	1234.4	351.316	1236.69	352.8	1235.9	1082.4	2318.29	0.533105
Lentiviral RSC Clone	1600	8897.27	710.585	8901.9	721.28	2841.82	8745.27	11587.1	0.245257
Lentiviral RSC Clone	1600	10892.6	1568.35	10902.8	1581.44	6676.01	10740.6	17416.6	0.383313
Lentiviral RSC Clone	1600	11244.3	963.684	11250.5	977.2	3973.17	11092.3	15065.5	0.263727
Lentiviral RSC Clone	1600	10255	888.153	10260.8	900.48	3635.54	10103	13738.5	0.264624
Lentiviral RSC Clone	1600	15268.2	1135.25	15275.6	1153.6	4740.06	15116.2	19856.3	0.238719
Lentiviral RSC Clone	1600	12882.6	1595.64	12893	1611.12	6797.99	12730.6	19528.6	0.348105
Lentiviral RSC Clone	1600	3739.11	1247.11	3747.24	1251.6	5240.07	3587.11	8827.18	0.593629
Lentiviral RSC Clone	1600	10283.3	1194.44	10291	1206.8	5004.64	10131.3	15135.9	0.330646
Lentiviral RSC Clone	1600	9034.63	900.82	9040.5	911.68	3692.17	8882.63	12574.8	0.293616
Lentiviral RSC Clone	1600	6260.56	928.795	6266.61	936.32	3817.21	6108.56	9925.77	0.384576
Lentiviral RSC Clone	1600	7998.43	780.546	8003.52	790.16	3154.54	7846.43	11001	0.286751
Lentiviral RSC Clone	1600	2991.59	816.244	2996.91	819.84	3314.11	2839.59	6153.7	0.538556
Lentiviral RSC Clone	1600	6919.31	576.323	6923.07	584.64	2241.67	6767.31	9008.98	0.248826
Lentiviral RSC Clone	1600	5972.25	700.101	5976.81	707.28	2794.96	5820.25	8615.21	0.324421
Lentiviral RSC Clone	1600	9661.73	1538.47	9671.76	1550.08	6542.45	9509.73	16052.2	0.407574
Lentiviral RSC Clone	1600	17360.1	2732.65	17377.9	2753.52	11880.4	17208.1	29088.5	0.408423
Lentiviral RSC Clone	1600	10947.9	807.24	10953.2	820.4	3273.86	10795.9	14069.8	0.232688
Lentiviral RSC Clone	1600	5069.66	862.466	5075.28	868.56	3520.72	4917.66	8438.38	0.417227
Lentiviral RSC Clone	1600	2520.58	394.01	2523.15	397.04	1426.74	2368.58	3795.32	0.37592
Lentiviral RSC Clone	1600	13249.8	1698.23	13260.9	1714.16	7256.57	13097.8	20354.4	0.356512
Lentiviral RSC Clone	1600	14956.9	1634.58	14967.5	1652.56	6972.05	14804.9	21777	0.320157
Lentiviral RSC Clone	1600	1250.84	536.096	1254.33	537.6	2061.86	1098.84	3160.7	0.652343
Lentiviral RSC Clone	1600	14604.4	1106.93	14611.6	1124.48	4613.47	14452.4	19065.9	0.241975
Lentiviral RSC Clone	1600	3765.7	647.874	3769.92	652.4	2561.5	3613.7	6175.2	0.414805
Lentiviral RSC Clone	1600	8520.08	876.799	8525.79	887.04	3584.79	8368.08	11952.9	0.299911
Lentiviral RSC Clone	1600	10699.2	782.339	10704.3	795.2	3162.56	10547.2	13709.8	0.230679
Lentiviral RSC Clone	1600	5509.89	884.337	5515.65	890.96	3618.49	5357.89	8976.38	0.403112
Lentiviral RSC Clone	1600	14752.5	901.227	14758.4	918.96	3693.98	14600.5	18294.5	0.201918
Lentiviral RSC Clone	1600	9016.84	2277.88	9031.68	2288.72	9847.59	8864.84	18712.4	0.526259
Lentiviral RSC Clone	1600	5276.23	583.338	5280.03	589.68	2273.03	5124.23	7397.26	0.30728
Lentiviral RSC Clone	1600	11215.4	661.319	11219.7	674.8	2621.6	11063.4	13685	0.191568
Lentiviral RSC Clone	1600	984.928	736.896	989.73	738.08	2959.43	832.927	3792.36	0.780367
Lentiviral RSC Clone	1600	9604.5	1329.66	9613.17	1341.2	5609.07	9452.5	15061.6	0.372409
Lentiviral RSC Clone	1600	2160.42	363.083	2162.79	365.68	1288.49	2008.42	3296.91	0.390818
Lentiviral RSC Clone	1600	9158.34	1444.99	9167.76	1456	6124.59	9006.34	15130.9	0.404773
Lentiviral RSC Clone	1600	11011.3	1709.88	11022.5	1723.12	7308.64	10859.3	18167.9	0.402282
Lentiviral RSC Clone	1600	6631.85	1571.79	6642.09	1579.76	6691.38	6479.85	13171.2	0.50803
Lentiviral RSC Clone	1600	10064.3	865.983	10069.9	878.08	3536.44	9912.3	13448.7	0.262957
Lentiviral RSC Clone	1600	7909.38	717.933	7914.06	727.44	2874.66	7757.38	10632	0.270377
Lentiviral RSC Clone	1600	7703.83	840.26	7709.31	849.52	3421.46	7551.83	10973.3	0.311799
Lentiviral RSC Clone	1600	1714.3	1245.62	1722.42	1247.68	5233.41	1562.3	6795.71	0.770105
Lentiviral RSC Clone	1600	6791.21	705.277	6795.81	713.44	2818.09	6639.21	9457.3	0.297981
Lentiviral RSC Clone	1600	10209.8	967.168	10216.1	979.44	3988.74	10057.8	14046.5	0.283966
Lentiviral RSC Clone	1600	9426.52	2346.83	9441.81	2358.16	10155.8	9274.52	19430.3	0.522678
Lentiviral RSC Clone	1600	13196.9	1410.46	13206.1	1426.32	5970.24	13044.9	19015.1	0.313973
Lentiviral RSC Clone	1600	4822.09	666.764	4826.43	672.56	2645.94	4670.09	7316.03	0.361663
Lentiviral RSC Clone	1600	6137.74	1213.42	6145.65	1220.8	5089.48	5985.74	11075.2	0.459538
Lentiviral RSC Clone	1600	7732.97	1396.86	7742.07	1406.16	5909.45	7580.97	13490.4	0.438048
Lentiviral RSC Clone	1600	10105.3	1150.97	10112.8	1163.12	4810.33	9953.3	14763.6	0.325823
Lentiviral RSC Clone	1600	6494.51	1957.79	6507.27	1965.6	8416.8	6342.51	14759.3	0.57027
Lentiviral RSC Clone	1600	4305.4	583.385	4309.2	588.56	2273.24	4153.4	6426.64	0.353721
Lentiviral RSC Clone	1600	8207.14	559.655	8210.79	569.52	2167.17	8055.14	10222.3	0.212004
Lentiviral RSC Clone	1600	4820.63	987.086	4827.06	992.88	4077.77	4668.63	8746.4	0.466223
Lentiviral RSC Clone	1600	8494.03	717.23	8498.7	727.44	2871.52	8342.03	11213.6	0.256076
Lentiviral RSC Clone	1600	8651.41	1218.24	8659.35	1228.64	5111.02	8499.41	13610.4	0.375523
Lentiviral RSC Clone	1600	2154.61	191.17	2155.86	193.76	520.047	2002.61	2522.66	0.206151
Lentiviral RSC Clone	1600	7927.07	710.631	7931.7	720.16	2842.02	7775.07	10617.1	0.267684
Lentiviral RSC Clone	1600	8908.35	846.652	8913.87	857.36	3450.04	8756.35	12206.4	0.282642
Lentiviral RSC Clone	1600	19296.2	2422.33	19312	2445.52	10493.3	19144.2	29637.5	0.354054
Lentiviral RSC Clone	1600	13264.8	1517.9	13274.7	1533.84	6450.5	13112.8	19563.3	0.329724
Lentiviral RSC Clone	1600	8601.67	731.101	8606.43	741.44	2933.53	8449.67	11383.2	0.257707
Lentiviral RSC Clone	1600	5163.85	717.313	5168.52	723.52	2871.89	5011.85	7883.74	0.36428
Lentiviral RSC Clone	1600	9040.41	1464.73	9049.95	1475.6	6212.83	8888.41	15101.2	0.411412
Lentiviral RSC Clone	1600	3451.32	1519.61	3461.22	1523.76	6458.14	3299.32	9757.46	0.661867
Lentiviral RSC Clone	1600	8938.17	1008.46	8944.74	1019.2	4173.31	8786.17	12959.5	0.322028
Lentiviral RSC Clone	1600	2866.22	332.555	2868.39	336	1152.03	2714.22	3866.25	0.297972
Lentiviral RSC Clone	1600	9600.97	1581.66	9611.28	1593.2	6735.5	9448.97	16184.5	0.416171
Lentiviral RSC Clone	1600	9378.44	1121.05	9385.74	1132.32	4676.59	9226.44	13903	0.336372
Lentiviral RSC Clone	1600	5964.74	1079.23	5971.77	1086.4	4489.65	5812.74	10302.4	0.435787
Lentiviral RSC Clone	1600	7308.79	1619.13	7319.34	1627.92	6902.99	7156.79	14059.8	0.490974
Lentiviral RSC Clone	1600	13561.1	1009.06	13567.7	1025.36	4176	13409.1	17585.1	0.237474
Lentiviral RSC Clone	1600	2478.77	333.02	2480.94	336	1154.11	2326.77	3480.88	0.331558
Lentiviral RSC Clone	1600	25311.6	2202.85	25326	2233.28	9512.21	25159.6	34671.8	0.27435
Lentiviral RSC Clone	1600	7733.5	1122.46	7740.81	1131.76	4682.89	7581.5	12264.4	0.381828
Lentiviral RSC Clone	1600	19208.8	2398.91	19224.4	2422	10388.6	19056.8	29445.4	0.352809
Lentiviral RSC Clone	1600	5585.58	773.926	5590.62	780.64	3124.95	5433.58	8558.53	0.365127
Lentiviral RSC Clone	1600	6757.75	1490.44	6767.46	1498.56	6327.75	6605.75	12933.5	0.489253
Lentiviral RSC Clone	1600	2049.52	1043.62	2056.32	1046.08	4330.48	1897.52	6228	0.695324
Lentiviral RSC Clone	1600	6558.52	547.077	6562.08	554.96	2110.94	6406.52	8517.46	0.247837
Lentiviral RSC Clone	1600	9100.58	931.541	9106.65	942.48	3829.49	8948.58	12778.1	0.299692
Lentiviral RSC Clone	1600	480.528	121.502	481.32	122.08	208.633	328.527	537.16	0.3884
Lentiviral RSC Clone	1600	10883.4	1227.88	10891.4	1240.96	5154.12	10731.4	15885.5	0.324454
Lentiviral RSC Clone	1600	7839.59	599.297	7843.5	608.72	2344.36	7687.59	10032	0.23369
Lentiviral RSC Clone	1600	1849.53	506.257	1852.83	508.48	1928.48	1697.53	3626.01	0.531846
Lentiviral RSC Clone	1600	7848.33	709.606	7852.95	719.04	2837.44	7696.33	10533.8	0.269366
Lentiviral RSC Clone	1600	5792.54	723.837	5797.26	730.8	2901.06	5640.54	8541.59	0.339639
Lentiviral RSC Clone	1600	14927	1959.98	14939.8	1977.92	8426.58	14775	23201.6	0.36319
Lentiviral RSC Clone	1600	17158.4	810.415	17163.7	831.04	3288.06	17006.4	20294.5	0.162018
Lentiviral RSC Clone	1600	6485.6	1101	6492.78	1108.8	4586.96	6333.6	10920.6	0.42003
Lentiviral RSC Clone	1600	5613.23	977.733	5619.6	984.48	4035.96	5461.23	9497.19	0.424964
Lentiviral RSC Clone	1600	5126.25	2329.6	5141.43	2335.76	10078.8	4974.25	15053	0.669552
Lentiviral RSC Clone	1600	6738.2	622.461	6742.26	630.56	2447.91	6586.2	9034.11	0.270963
Lentiviral RSC Clone	1600	14425.3	1130.66	14432.7	1148	4719.54	14273.3	18992.8	0.248491
Lentiviral RSC Clone	1600	2888.48	687.008	2892.96	690.48	2736.43	2736.48	5472.91	0.499996
Lentiviral RSC Clone	1600	6482.87	1230.93	6490.89	1238.72	5167.75	6330.87	11498.6	0.449423
Lentiviral RSC Clone	1600	10738.7	1204.53	10746.5	1217.44	5049.74	10586.7	15636.4	0.322947
Lentiviral RSC Clone	1600	6435.48	1154.82	6443.01	1162.56	4827.54	6283.48	11111	0.434482
Lentiviral RSC Clone	1600	3919.59	330.729	3921.75	335.44	1143.87	3767.59	4911.46	0.232899
Lentiviral RSC Clone	1600	8270.88	736.538	8275.68	746.48	2957.83	8118.88	11076.7	0.267031
Lentiviral RSC Clone	1600	4804.87	987.664	4811.31	993.44	4080.36	4652.87	8733.22	0.467222
Lentiviral RSC Clone	1600	8321.42	617.758	8325.45	627.76	2426.88	8169.42	10596.3	0.229031
Lentiviral RSC Clone	1600	12918.5	2850.55	12937	2866.08	12407.4	12766.5	25173.9	0.492868
Lentiviral RSC Clone	1600	6441.79	960.497	6448.05	968.24	3958.92	6289.79	10248.7	0.386285
Lentiviral RSC Clone	1600	11641.9	843.366	11647.4	857.36	3435.35	11489.9	14925.2	0.23017
Lentiviral RSC Clone	1600	10450.2	1106.32	10457.4	1118.88	4610.75	10298.2	14908.9	0.30926
Lentiviral RSC Clone	1600	4367.03	696.431	4371.57	701.68	2778.55	4215.03	6993.58	0.3973
Lentiviral RSC Clone	1600	5001.47	499.108	5004.72	505.12	1896.52	4849.47	6745.99	0.281133
Lentiviral RSC Clone	1600	10168.6	1103.86	10175.8	1116.08	4599.75	10016.6	14616.3	0.314699
Lentiviral RSC Clone	1600	10379.9	1162.4	10387.4	1174.88	4861.42	10227.9	15089.3	0.322176
Lentiviral RSC Clone	1600	13122.2	1166.39	13129.8	1182.16	4879.26	12970.2	17849.5	0.273356
Lentiviral RSC Clone	1600	15494.2	1548.82	15504.3	1567.44	6588.71	15342.2	21930.9	0.30043
Lentiviral RSC Clone	1600	9337.92	763.816	9342.9	775.04	3079.76	9185.92	12265.7	0.251088
Lentiviral RSC Clone	1600	2095.22	798.281	2100.42	800.8	3233.82	1943.22	5177.04	0.624647
Lentiviral RSC Clone	1600	12169.5	520.732	12172.9	535.36	1993.18	12017.5	14010.7	0.142262
Lentiviral RSC Clone	1600	7423.09	1287.48	7431.48	1296.4	5420.53	7271.09	12691.6	0.427095
Lentiviral RSC Clone	1600	4767.23	382.91	4769.73	388.64	1377.12	4615.23	5992.35	0.229813
Lentiviral RSC Clone	1600	4278.7	813.577	4284	818.72	3302.19	4126.7	7428.89	0.444507
Lentiviral RSC Clone	1600	12786.2	1105.19	12793.4	1120.56	4605.69	12634.2	17239.9	0.267153
Lentiviral RSC Clone	1600	14251.7	1374.47	14260.7	1391.6	5809.37	14099.7	19909.1	0.291795
Lentiviral RSC Clone	1600	614.481	737.901	619.29	738.64	2963.92	462.48	3426.4	0.865025
Lentiviral RSC Clone	1600	8223.65	1217.07	8231.58	1226.96	5105.8	8071.65	13177.4	0.387465
Lentiviral RSC Clone	1600	12590.6	2311.11	12605.7	2326.24	9996.13	12438.6	22434.7	0.445565
Lentiviral RSC Clone	1600	15828.6	1662.65	15839.5	1681.68	7097.53	15676.6	22774.1	0.311649
Lentiviral RSC Clone	1600	13281.8	1528.52	13291.7	1544.48	6497.97	13129.8	19627.8	0.33106
Lentiviral RSC Clone	1600	5553.13	339.405	5555.34	346.08	1182.65	5401.13	6583.78	0.179631
Lentiviral RSC Clone	1600	7710.06	948.892	7716.24	958.16	3907.05	7558.06	11465.1	0.340777
Lentiviral RSC Clone	1600	8363.88	1644.19	8374.59	1654.24	7015.01	8211.88	15226.9	0.460699
Lentiviral RSC Clone	1600	6413.81	806.53	6419.07	814.24	3270.69	6261.81	9532.5	0.343109
Lentiviral RSC Clone	1600	17540.3	1384.52	17549.3	1405.6	5854.29	17388.3	23242.6	0.251878
Lentiviral RSC Clone	1600	8995.16	867.268	9000.81	878.08	3542.19	8843.16	12385.3	0.285998
Lentiviral RSC Clone	1600	9444.27	975.368	9450.63	986.72	4025.39	9292.27	13317.7	0.30226
Lentiviral RSC Clone	1600	8146.09	550.208	8149.68	560	2124.94	7994.09	10119	0.209994
Lentiviral RSC Clone	1600	12214.6	945.158	12220.7	959.84	3890.36	12062.6	15953	0.243864
Lentiviral RSC Clone	1600	2928.46	739.04	2933.28	742.56	2969.01	2776.46	5745.47	0.516757
Lentiviral RSC Clone	1600	10228.8	1135.7	10236.2	1148	4742.07	10076.8	14818.9	0.320002
Lentiviral RSC Clone	1600	5890.67	1327.96	5899.32	1335.04	5601.47	5738.67	11340.1	0.493951
Lentiviral RSC Clone	1600	7966.56	741.384	7971.39	750.96	2979.49	7814.56	10794	0.276031
Lentiviral RSC Clone	1600	6210.68	848.215	6216.21	855.68	3457.02	6058.68	9515.7	0.363297
Lentiviral RSC Clone	1600	9341.45	1672.69	9352.35	1683.92	7142.41	9189.45	16331.9	0.43733
Lentiviral RSC Clone	1600	5234.7	865.068	5240.34	871.36	3532.35	5082.7	8615.05	0.410021
Lentiviral RSC Clone	1600	7874.87	987.334	7881.3	996.8	4078.88	7722.87	11801.7	0.345617
Lentiviral RSC Clone	1600	6613.88	944.61	6620.04	952.56	3887.91	6461.88	10349.8	0.375651
Lentiviral RSC Clone	1600	15042.1	735.679	15046.9	753.76	2953.99	14890.1	17844.1	0.165544
Lentiviral RSC Clone	1600	5805.95	503.741	5809.23	510.72	1917.23	5653.95	7571.18	0.253228
Lentiviral RSC Clone	1600	1492.33	215.486	1493.73	217.28	628.739	1340.33	1969.07	0.319308
Lentiviral RSC Clone	1600	6973.98	501.777	6977.25	510.16	1908.45	6821.98	8730.43	0.218598
Lentiviral RSC Clone	1600	13050.3	801.913	13055.5	817.6	3250.05	12898.3	16148.4	0.201262
Lentiviral RSC Clone	1600	10005.7	1450.69	10015.1	1462.72	6150.07	9853.7	16003.8	0.384289
Lentiviral RSC Clone	1600	9535.29	736.138	9540.09	747.6	2956.04	9383.29	12339.3	0.239562
Lentiviral RSC Clone	1600	10023.4	1621.47	10034	1633.52	6913.45	9871.4	16784.9	0.411886
Lentiviral RSC Clone	1600	12098.4	1662.1	12109.2	1676.64	7095.07	11946.4	19041.5	0.372611
Lentiviral RSC Clone	1600	16972.8	882.318	16978.5	902.72	3609.46	16820.8	20430.3	0.176672
Lentiviral RSC Clone	1600	5885.88	999.245	5892.39	1006.32	4132.12	5733.88	9866	0.418824
Lentiviral RSC Clone	1600	11045.7	2430	11061.5	2443.28	10527.6	10893.7	21421.3	0.491454
Lentiviral RSC Clone	1600	12095.7	1102.1	12102.9	1116.64	4591.88	11943.7	16535.6	0.277697
Lentiviral RSC Clone	1600	6339.1	670.54	6343.47	678.16	2662.82	6187.1	8849.92	0.300886
Lentiviral RSC Clone	1600	5490.38	687.24	5494.86	693.84	2737.47	5338.38	8075.85	0.33897
Lentiviral RSC Clone	1600	5594.12	1202.32	5601.96	1209.04	5039.86	5442.12	10482	0.480812
Lentiviral RSC Clone	1600	2789.72	1824.49	2801.61	1827.84	7820.95	2637.72	10458.7	0.747796
Lentiviral RSC Clone	1600	5829.81	612.912	5833.8	619.92	2405.22	5677.81	8083.03	0.297564
Lentiviral RSC Clone	1600	9225.03	1363.15	9233.91	1374.24	5758.77	9073.03	14831.8	0.388272
Lentiviral RSC Clone	1600	8639.95	657.135	8644.23	667.52	2602.9	8487.95	11090.8	0.234689
Lentiviral RSC Clone	1600	5231.88	1007.87	5238.45	1014.16	4170.68	5079.88	9250.56	0.450857
Lentiviral RSC Clone	1600	9331.86	2080.94	9345.42	2092.16	8967.27	9179.86	18147.1	0.494143
Lentiviral RSC Clone	1600	5476.3	720.857	5481	727.44	2887.73	5324.3	8212.03	0.351647
Lentiviral RSC Clone	1600	11165.3	904.979	11171.2	918.4	3710.76	11013.3	14724.1	0.25202
Lentiviral RSC Clone	1600	9304.81	818.175	9310.14	829.36	3322.74	9152.81	12475.6	0.26634
Lentiviral RSC Clone	1600	11338.8	1537.01	11348.8	1550.64	6535.92	11186.8	17722.7	0.368788
Lentiviral RSC Clone	1600	4506.02	444.264	4508.91	449.68	1651.37	4354.02	6005.39	0.274981
Lentiviral RSC Clone	1600	7800.51	602.704	7804.44	612.08	2359.59	7648.51	10008.1	0.235768
Lentiviral RSC Clone	1600	7035.73	1369.7	7044.66	1378.16	5788.05	6883.73	12671.8	0.456767
Lentiviral RSC Clone	1600	8031.31	1439.63	8040.69	1449.28	6100.63	7879.31	13979.9	0.436385
Lentiviral RSC Clone	1600	10275.8	990.048	10282.2	1002.4	4091.01	10123.8	14214.8	0.287799
Lentiviral RSC Clone	1600	7250.91	1896.4	7263.27	1905.12	8142.38	7098.91	15241.3	0.534232
Lentiviral RSC Clone	1600	27701.7	2708.46	27719.4	2741.76	11772.3	27549.7	39322	0.299382
Lentiviral RSC Clone	1600	17367.7	1282.8	17376	1303.68	5399.61	17215.7	22615.3	0.238759
Lentiviral RSC Clone	1600	5328.07	1039.12	5334.84	1045.52	4310.36	5176.07	9486.43	0.454371
Lentiviral RSC Clone	1600	7519.77	1048.8	7526.61	1057.84	4353.63	7367.77	11721.4	0.371426
Lentiviral RSC Clone	1600	953.724	111.414	954.45	112.56	163.539	801.723	965.262	0.169425
Lentiviral RSC Clone	1600	7857.95	972.795	7864.29	982.24	4013.89	7705.95	11719.8	0.342487
Lentiviral RSC Clone	1600	6079.9	614.852	6083.91	622.16	2413.9	5927.9	8341.79	0.289374
Lentiviral RSC Clone	1600	9859.12	1509.11	9868.95	1520.96	6411.21	9707.12	16118.3	0.397759
Lentiviral RSC Clone	1600	10153.7	962.195	10160	974.4	3966.51	10001.7	13968.2	0.283967
Lentiviral RSC Clone	1600	6008.2	403.258	6010.83	410.48	1468.08	5856.2	7324.27	0.20044
Lentiviral RSC Clone	1600	18377.1	2411.11	18392.8	2433.2	10443.1	18225.1	28668.2	0.364275
Lentiviral RSC Clone	1600	17205.9	2040.68	17219.2	2061.36	8787.31	17053.9	25841.2	0.34005
Lentiviral RSC Clone	1600	4700.8	329.79	4702.95	335.44	1139.67	4548.8	5688.47	0.200348
Lentiviral RSC Clone	1600	5934.4	996.947	5940.9	1004.08	4121.85	5782.4	9904.25	0.41617
Lentiviral RSC Clone	1600	9344.42	1023.65	9351.09	1034.88	4241.21	9192.42	13433.6	0.315716
Lentiviral RSC Clone	1600	574.646	180.189	575.82	180.88	470.962	422.645	893.607	0.527035
Lentiviral RSC Clone	1600	4229.74	978.836	4236.12	983.92	4040.89	4077.74	8118.63	0.497731
Lentiviral RSC Clone	1600	7583.35	863.925	7588.98	873.04	3527.25	7431.35	10958.6	0.32187
Lentiviral RSC Clone	1600	2775.46	1209.06	2783.34	1212.4	5069.99	2623.46	7693.45	0.659001
Lentiviral RSC Clone	1600	8750.61	787.482	8755.74	798	3185.55	8598.61	11784.2	0.270325
Lentiviral RSC Clone	1600	6838.91	443.7	6841.8	451.92	1648.85	6686.91	8335.76	0.197804
Lentiviral RSC Clone	1600	13662.6	1197.66	13670.4	1214.08	5019.03	13510.6	18529.6	0.270865
Lentiviral RSC Clone	1600	7183.62	814.565	7188.93	823.2	3306.61	7031.62	10338.2	0.319843
Lentiviral RSC Clone	1600	6965.71	707.867	6970.32	716.24	2829.67	6813.71	9643.38	0.293431
Lentiviral RSC Clone	1600	4507.2	552.342	4510.8	557.76	2134.48	4355.2	6489.68	0.328903
Lentiviral RSC Clone	1600	4430.79	1256.35	4438.98	1261.68	5281.38	4278.79	9560.16	0.552436
Lentiviral RSC Clone	1600	6802.19	1051.34	6809.04	1059.52	4364.99	6650.19	11015.2	0.39627
Lentiviral RSC Clone	1600	5744.31	874.535	5750.01	881.44	3574.67	5592.31	9166.98	0.389951
Lentiviral RSC Clone	1600	11811.1	794.443	11816.3	808.64	3216.66	11659.1	14875.8	0.216235
Lentiviral RSC Clone	1600	8927.58	1085.75	8934.66	1096.48	4518.8	8775.58	13294.4	0.339903
Lentiviral RSC Clone	1600	1358.91	482.767	1362.06	484.4	1823.48	1206.91	3030.39	0.601731
Lentiviral RSC Clone	1600	9646.35	902.325	9652.23	913.92	3698.89	9494.35	13193.2	0.280363
Lentiviral RSC Clone	1600	13736.1	1321.89	13744.7	1338.4	5574.34	13584.1	19158.4	0.29096
Lentiviral RSC Clone	1600	7688.85	818.998	7694.19	828.24	3326.42	7536.85	10863.3	0.306208
Lentiviral RSC Clone	1600	5046.64	721.374	5051.34	727.44	2890.05	4894.64	7784.68	0.371248
Lentiviral RSC Clone	1600	8975.89	730.651	8980.65	741.44	2931.51	8823.89	11755.4	0.249376
Lentiviral RSC Clone	1600	5752.38	1569.49	5762.61	1576.4	6681.1	5600.38	12281.5	0.543998
Lentiviral RSC Clone	1600	4358.8	1090.12	4365.9	1095.36	4538.33	4206.8	8745.13	0.518955
Lentiviral RSC Clone	1600	8561.12	959.629	8567.37	969.92	3955.04	8409.12	12364.2	0.319879
Lentiviral RSC Clone	1600	1640.69	554.668	1644.3	556.64	2144.87	1488.69	3633.56	0.590295
Lentiviral RSC Clone	1600	9462.63	768.146	9467.64	779.52	3099.12	9310.63	12409.7	0.249732
Lentiviral RSC Clone	1600	11098.6	1079.22	11105.6	1092.56	4489.61	10946.6	15436.2	0.290849
Lentiviral RSC Clone	1600	7719.25	1471.36	7728.84	1480.64	6242.47	7567.25	13809.7	0.452034
Lentiviral RSC Clone	1600	13901.4	1376.01	13910.4	1392.72	5816.25	13749.4	19565.7	0.297269
Lentiviral RSC Clone	1600	3711.56	931.299	3717.63	935.76	3828.41	3559.56	7387.96	0.518195
Lentiviral RSC Clone	1600	8373.1	808.655	8378.37	818.72	3280.19	8221.1	11501.3	0.285202
Lentiviral RSC Clone	1600	16220.8	1899.06	16233.2	1918.56	8154.27	16068.8	24223.1	0.336633
Lentiviral RSC Clone	1600	9396.77	1207.82	9404.64	1219.12	5064.45	9244.77	14309.2	0.353929
Lentiviral RSC Clone	1600	10303.1	1333.86	10311.8	1346.24	5627.84	10151.1	15778.9	0.356668
Lentiviral RSC Clone	1600	11420.3	1213.79	11428.2	1227.52	5091.13	11268.3	16359.4	0.311205
Lentiviral RSC Clone	1600	10345.1	1476.61	10354.7	1489.04	6265.93	10193.1	16459	0.380699
Lentiviral RSC Clone	1600	7751.46	1170.04	7759.08	1179.36	4895.57	7599.46	12495	0.391802
Lentiviral RSC Clone	1600	5413.69	564.133	5417.37	570.64	2187.18	5261.69	7448.87	0.293626
Lentiviral RSC Clone	1600	10038.3	1175.69	10046	1187.76	4920.83	9886.3	14807.1	0.332328
Lentiviral RSC Clone	1600	11194.8	1113.82	11202	1127.28	4644.27	11042.8	15687.1	0.296057
Lentiviral RSC Clone	1600	10391.3	1539.83	10401.3	1552.32	6548.52	10239.3	16787.8	0.390076
Lentiviral RSC Clone	1600	2868.44	1152.95	2875.95	1156.4	4819.18	2716.44	7535.62	0.63952
Lentiviral RSC Clone	1600	4245.07	753.697	4249.98	758.8	3034.53	4093.07	7127.6	0.425744
Lentiviral RSC Clone	1600	6091.74	731.878	6096.51	739.2	2937	5939.74	8876.74	0.330865
Lentiviral RSC Clone	1600	5468.26	697.907	5472.81	704.48	2785.15	5316.26	8101.41	0.343786
Lentiviral RSC Clone	1600	11274.5	862.288	11280.2	875.84	3519.93	11122.5	14642.4	0.240392
Lentiviral RSC Clone	1600	11890.3	913.628	11896.3	927.92	3749.42	11738.3	15487.7	0.24209
Lentiviral RSC Clone	1600	6994.63	813.672	6999.93	822.08	3302.62	6842.63	10145.2	0.325533
Lentiviral RSC Clone	1600	11393.3	1680.87	11404.3	1694.56	7178.97	11241.3	18420.3	0.389732
Lentiviral RSC Clone	1600	17400.9	1203.24	17408.8	1224.16	5043.98	17248.9	22292.9	0.22626
Lentiviral RSC Clone	1600	10505.2	1366.65	10514.1	1379.28	5774.41	10353.2	16127.6	0.358045
Lentiviral RSC Clone	1600	10555	967.873	10561.3	980.56	3991.89	10403	14394.9	0.277313
Lentiviral RSC Clone	1600	8705.21	1180.1	8712.9	1190.56	4940.54	8553.21	13493.7	0.366135
Lentiviral RSC Clone	1600	16806.5	1747.72	16817.8	1767.92	7477.79	16654.5	24132.3	0.309867
Lentiviral RSC Clone	1600	10758.5	974.908	10764.8	987.84	4023.34	10606.5	14629.8	0.275009
Lentiviral RSC Clone	1600	6993.5	889.834	6999.3	898.24	3643.06	6841.5	10484.6	0.347469
Lentiviral RSC Clone	1600	12174.8	1057.77	12181.7	1072.4	4393.73	12022.8	16416.5	0.267641
Lentiviral RSC Clone	1600	3719.7	745.369	3724.56	749.84	2997.3	3567.7	6565	0.456558
Lentiviral RSC Clone	1600	3649.85	539.933	3653.37	544.32	2079.01	3497.85	5576.86	0.372792
Lentiviral RSC Clone	1600	6701.98	1057.62	6708.87	1065.68	4393.06	6549.98	10943	0.401448
Lentiviral RSC Clone	1600	5202.32	903.187	5208.21	909.44	3702.75	5050.32	8753.06	0.423023
Lentiviral RSC Clone	1600	8947.87	1646.28	8958.6	1657.04	7024.35	8795.87	15820.2	0.444011
Lentiviral RSC Clone	1600	4363.9	984.275	4370.31	989.52	4065.21	4211.9	8277.11	0.491139
Lentiviral RSC Clone	1600	8478.61	858.929	8484.21	869.12	3504.91	8326.61	11831.5	0.296235
Lentiviral RSC Clone	1600	3143.52	413.981	3146.22	417.76	1516.01	2991.52	4507.53	0.336328
Lentiviral RSC Clone	1600	9509.04	896.89	9514.89	908.32	3674.6	9357.04	13031.6	0.281975
Lentiviral RSC Clone	1600	8998.21	1268.78	9006.48	1279.6	5336.94	8846.21	14183.1	0.376287
Lentiviral RSC Clone	1600	3454.56	539.048	3458.07	543.2	2075.05	3302.56	5377.61	0.385869
Lentiviral RSC Clone	1600	8597.72	1529.11	8607.69	1539.44	6500.61	8445.72	14946.3	0.43493
Lentiviral RSC Clone	1600	7719.42	866.001	7725.06	875.28	3536.53	7567.42	11103.9	0.318493
Lentiviral RSC Clone	1600	6660.75	907.594	6666.66	915.6	3722.44	6508.75	10231.2	0.363833
Lentiviral RSC Clone	1600	5203.87	471.985	5206.95	478.24	1775.28	5051.87	6827.15	0.260033
Lentiviral RSC Clone	1600	7748.44	1148.77	7755.93	1158.08	4800.5	7596.44	12396.9	0.387232
Lentiviral RSC Clone	1600	14891.4	1434.74	14900.8	1452.64	6078.77	14739.4	20818.2	0.291994
Lentiviral RSC Clone	1600	4528.44	676.637	4532.85	682.08	2690.07	4376.44	7066.51	0.380679
Lentiviral RSC Clone	1600	3720.62	411.048	3723.3	415.52	1502.9	3568.62	5071.52	0.296341
Lentiviral RSC Clone	1600	8663.49	1298.87	8671.95	1309.28	5471.44	8511.49	13982.9	0.391294
Lentiviral RSC Clone	1600	5180.26	421.613	5183.01	427.84	1550.12	5028.26	6578.38	0.235639
Lentiviral RSC Clone	1600	3942.8	346.381	3945.06	351.12	1213.84	3790.8	5004.64	0.242542
Lentiviral RSC Clone	1600	5561.82	842.275	5567.31	848.96	3430.47	5409.82	8840.29	0.38805
Lentiviral RSC Clone	1600	6384.2	999.766	6390.72	1007.44	4134.45	6232.2	10366.7	0.398822
Lentiviral RSC Clone	1600	7294.72	781.392	7299.81	790.16	3158.32	7142.72	10301	0.306602
Lentiviral RSC Clone	1600	6941.47	367.416	6943.86	375.76	1307.86	6789.47	8097.33	0.161518
Lentiviral RSC Clone	1600	14712.9	893.995	14718.7	911.68	3661.66	14560.9	18222.6	0.200941
Lentiviral RSC Clone	1600	2981.1	588.897	2984.94	592.48	2297.88	2829.1	5126.98	0.448193
Lentiviral RSC Clone	1600	6576.71	752.015	6581.61	759.92	3027.01	6424.71	9451.72	0.32026
Lentiviral RSC Clone	1600	8853.45	1247.12	8861.58	1257.76	5240.12	8701.45	13941.6	0.375863
Lentiviral RSC Clone	1600	3444.64	803.94	3449.88	808.08	3259.11	3292.64	6551.75	0.497442
Lentiviral RSC Clone	1600	10587.4	1124.07	10594.7	1136.8	4690.09	10435.4	15125.5	0.310078
Lentiviral RSC Clone	1600	11369.8	645.453	11374	659.12	2550.68	11217.8	13768.5	0.185255
Lentiviral RSC Clone	1600	11322.8	1089.59	11329.9	1103.2	4535.96	11170.8	15706.8	0.28879
Lentiviral RSC Clone	1600	4840.09	804.502	4845.33	810.32	3261.63	4688.09	7949.72	0.410282
Lentiviral RSC Clone	1600	6288.16	657.162	6292.44	664.72	2603.02	6136.16	8739.18	0.297856
Lentiviral RSC Clone	1600	7385.17	1499.2	7394.94	1508.08	6366.91	7233.17	13600.1	0.468152
Lentiviral RSC Clone	1600	6817.49	1216.53	6825.42	1224.72	5103.38	6665.49	11768.9	0.433634
Lentiviral RSC Clone	1600	5925.43	440.878	5928.3	448	1636.24	5773.43	7409.66	0.220825
Lentiviral RSC Clone	1600	6748.54	485.808	6751.71	493.92	1837.07	6596.54	8433.61	0.217827
Lentiviral RSC Clone	1600	6664.87	564.309	6668.55	572.32	2187.97	6512.87	8700.84	0.251466
Lentiviral RSC Clone	1600	6163.65	620.911	6167.7	628.32	2440.98	6011.65	8452.63	0.288783
Lentiviral RSC Clone	1600	7357.08	878.757	7362.81	887.6	3593.54	7205.08	10798.6	0.332778
Lentiviral RSC Clone	1600	7218.07	458.924	7221.06	467.6	1716.9	7066.07	8782.97	0.195481
Lentiviral RSC Clone	1600	6542.7	749.816	6547.59	757.68	3017.18	6390.7	9407.88	0.320708
Lentiviral RSC Clone	1600	10135.8	1390.06	10144.9	1402.24	5879.06	9983.8	15862.9	0.370618
Lentiviral RSC Clone	1600	7837.29	1339.62	7846.02	1349.04	5653.59	7685.29	13338.9	0.423843
Lentiviral RSC Clone	1600	12867.3	1614.69	12877.8	1630.16	6883.15	12715.3	19598.4	0.351209
Lentiviral RSC Clone	1600	6713.1	703.691	6717.69	711.76	2811	6561.1	9372.1	0.299933
Lentiviral RSC Clone	1600	2486.01	284.852	2487.87	287.84	938.803	2334.01	3272.81	0.286849
Lentiviral RSC Clone	1600	5909.84	1189.62	5917.59	1196.72	4983.09	5757.84	10740.9	0.463935
Lentiviral RSC Clone	1600	9157.12	1439.95	9166.5	1450.96	6102.06	9005.12	15107.2	0.403918
Lentiviral RSC Clone	1600	3335.87	480.39	3339	484.4	1812.85	3183.87	4996.72	0.362808
Lentiviral RSC Clone	1600	13108	1505.76	13117.9	1521.52	6396.23	12956	19352.2	0.330517
Lentiviral RSC Clone	1600	9101.41	1287.14	9109.8	1298.08	5419.01	8949.41	14368.4	0.377147
Lentiviral RSC Clone	1600	2852.64	386.891	2855.16	390.32	1394.91	2700.64	4095.55	0.340593
Lentiviral RSC Clone	1600	11377.3	759.684	11382.2	773.36	3061.29	11225.3	14286.6	0.214277
Lentiviral RSC Clone	1600	3736.91	425.588	3739.68	430.08	1567.89	3584.91	5152.8	0.304279
Lentiviral RSC Clone	1600	9775.53	1670.49	9786.42	1682.24	7132.57	9623.53	16756.1	0.42567
Lentiviral RSC Clone	1600	1024.07	435.009	1026.9	436.24	1610	872.069	2482.07	0.648653
Lentiviral RSC Clone	1600	4703.96	908.266	4709.88	913.92	3725.45	4551.96	8277.41	0.450074
Lentiviral RSC Clone	1600	6929.34	971.111	6935.67	979.44	4006.36	6777.34	10783.7	0.37152
Lentiviral RSC Clone	1600	4624.99	845.081	4630.5	850.64	3443.01	4472.99	7916	0.434943
Lentiviral RSC Clone	1600	3604.5	2375.11	3619.98	2379.44	10282.2	3452.5	13734.7	0.74863
Lentiviral RSC Clone	1600	12601.9	771.092	12606.9	786.24	3112.28	12449.9	15562.2	0.19999
Lentiviral RSC Clone	1600	8135.61	1965.9	8148.42	1975.68	8453.05	7983.61	16436.7	0.51428
Lentiviral RSC Clone	1600	1863.12	1321.6	1871.73	1323.84	5573.04	1711.12	7284.16	0.76509
Lentiviral RSC Clone	1600	6298.42	918.669	6304.41	926.24	3771.95	6146.42	9918.37	0.380299
Lentiviral RSC Clone	1600	1702.4	364.754	1704.78	366.8	1295.96	1550.4	2846.36	0.455305
Lentiviral RSC Clone	1600	7054.65	1754.4	7066.08	1762.88	7507.65	6902.65	14410.3	0.520992
Lentiviral RSC Clone	1600	6835.71	450.423	6838.65	458.64	1678.9	6683.71	8362.61	0.200763
Lentiviral RSC Clone	1600	9515.92	1775.52	9527.49	1786.96	7602.05	9363.92	16966	0.448076
Lentiviral RSC Clone	1600	8506.58	820.255	8511.93	830.48	3332.04	8354.58	11686.6	0.285116
Lentiviral RSC Clone	1600	6344.95	836.293	6350.4	843.92	3403.73	6192.95	9596.68	0.354678
Lentiviral RSC Clone	1600	2109.01	905.785	2114.91	908.32	3714.36	1957.01	5671.37	0.654932
Lentiviral RSC Clone	1600	9666.44	1009.26	9673.02	1020.88	4176.89	9514.44	13691.3	0.305076
Lentiviral RSC Clone	1600	6749.08	1467.49	6758.64	1475.6	6225.17	6597.08	12822.2	0.485497
Lentiviral RSC Clone	1600	8121.41	1245.2	8129.52	1254.96	5231.54	7969.41	13200.9	0.3963
Lentiviral RSC Clone	1600	22910.3	1686.62	22921.3	1714.16	7204.67	22758.3	29963	0.240453
Lentiviral RSC Clone	1600	3018.7	1393.01	3027.78	1396.64	5892.24	2866.7	8758.94	0.672712
Lentiviral RSC Clone	1600	6363.16	555.151	6366.78	562.8	2147.03	6211.16	8358.19	0.256878
Lentiviral RSC Clone	1600	7210.35	1546.45	7220.43	1555.12	6578.12	7058.35	13636.5	0.482392
Lentiviral RSC Clone	1600	8067.41	637.103	8071.56	646.8	2513.36	7915.41	10428.8	0.241002
Lentiviral RSC Clone	1600	5965.51	1250.03	5973.66	1257.2	5253.13	5813.51	11066.6	0.474681
Lentiviral RSC Clone	1600	8714.53	1586.65	8724.87	1597.12	6757.81	8562.53	15320.3	0.441101
Lentiviral RSC Clone	1600	4133.57	558.391	4137.21	563.36	2161.52	3981.57	6143.08	0.351862
Lentiviral RSC Clone	1600	8026.49	1114.83	8033.76	1124.48	4648.78	7874.49	12523.3	0.371212
Lentiviral RSC Clone	1600	9396.41	1456.47	9405.9	1467.76	6175.91	9244.41	15420.3	0.400505
Lentiviral RSC Clone	1600	8833.41	1229.78	8841.42	1240.4	5162.61	8681.41	13844	0.372913
Lentiviral RSC Clone	1600	6520.03	1522.08	6529.95	1529.92	6469.18	6368.03	12837.2	0.50394
Lentiviral RSC Clone	1600	1027.09	260.285	1028.79	261.52	828.989	875.089	1704.08	0.486474
Lentiviral RSC Clone	1600	4875.23	1502.22	4885.02	1508.08	6380.41	4723.23	11103.6	0.574623
Lentiviral RSC Clone	1600	15253.6	1246.14	15261.8	1264.48	5235.74	15101.6	20337.3	0.257445
Lentiviral RSC Clone	1600	7765.06	821.706	7770.42	831.04	3338.53	7613.06	10951.6	0.304844
Lentiviral RSC Clone	1600	11578.8	1353.04	11587.6	1366.96	5713.58	11426.8	17140.4	0.33334
Lentiviral RSC Clone	1600	9494.98	541.307	9498.51	552.72	2085.15	9342.98	11428.1	0.182458
Lentiviral RSC Clone	1600	9160.64	899.549	9166.5	910.56	3686.48	9008.64	12695.1	0.290386
Lentiviral RSC Clone	1600	4982.92	541.13	4986.45	547.12	2084.36	4830.92	6915.28	0.301414
Lentiviral RSC Clone	1600	5269.65	915.986	5275.62	922.32	3759.96	5117.65	8877.61	0.423533
Lentiviral RSC Clone	1600	14174.2	1372.88	14183.2	1389.92	5802.26	14022.2	19824.5	0.292682
Lentiviral RSC Clone	1600	11808.1	963.566	11814.4	977.76	3972.64	11656.1	15628.7	0.254188
Lentiviral RSC Clone	1600	4533.71	1124.07	4541.04	1129.52	4690.09	4381.71	9071.8	0.516997
Lentiviral RSC Clone	1600	9827.84	797.387	9833.04	809.2	3229.82	9675.84	12905.7	0.250264
Lentiviral RSC Clone	1600	16405.7	1366.84	16414.7	1386.56	5775.26	16253.7	22029	0.262167
Lentiviral RSC Clone	1600	8042.92	527.372	8046.36	537.04	2022.86	7890.92	9913.78	0.204045
Lentiviral RSC Clone	1600	6262.58	908.072	6268.5	915.6	3724.58	6110.58	9835.16	0.378701
Lentiviral RSC Clone	1600	10520.3	1359.35	10529.2	1372	5741.78	10368.3	16110.1	0.356409
Lentiviral RSC Clone	1600	9265.9	795.262	9271.08	806.4	3220.32	9113.9	12334.2	0.261088
Lentiviral RSC Clone	1600	8932.32	648.943	8936.55	659.68	2566.28	8780.32	11346.6	0.226172
Lentiviral RSC Clone	1600	4800.54	492.07	4803.75	497.84	1865.06	4648.54	6513.6	0.286334
Lentiviral RSC Clone	1600	5865.52	642.549	5869.71	649.6	2537.7	5713.52	8251.22	0.307555
Lentiviral RSC Clone	1600	8878.6	1158.61	8886.15	1169.28	4844.48	8726.6	13571.1	0.356971
Lentiviral RSC Clone	1600	7477.67	548.772	7481.25	557.76	2118.52	7325.67	9444.19	0.22432
Lentiviral RSC Clone	1600	2526.57	248.963	2528.19	252	778.38	2374.57	3152.95	0.246874
Lentiviral RSC Clone	1600	18344.3	1946.35	18356.9	1968.4	8365.66	18192.3	26558	0.314996
Lentiviral RSC Clone	1600	4815.72	870.611	4821.39	876.4	3557.13	4663.72	8220.85	0.432696
Lentiviral RSC Clone	1600	12509.8	1180.56	12517.5	1195.6	4942.6	12357.8	17300.4	0.285693
Lentiviral RSC Clone	1600	9454.72	1596.4	9465.12	1607.76	6801.39	9302.72	16104.1	0.422339
Lentiviral RSC Clone	1600	7144.03	605.733	7147.98	614.32	2373.13	6992.03	9365.16	0.2534
Lentiviral RSC Clone	1600	7825.49	444.194	7828.38	453.6	1651.06	7673.49	9324.55	0.177066
Lentiviral RSC Clone	1600	11784.9	1137.19	11792.3	1151.36	4748.73	11632.9	16381.6	0.289882
Lentiviral RSC Clone	1600	16168.5	1416.97	16177.8	1436.4	5999.34	16016.5	22015.8	0.272501
Lentiviral RSC Clone	1600	4050.72	897.291	4056.57	902.16	3676.39	3898.72	7575.11	0.485325
Lentiviral RSC Clone	1600	6888.47	1345.8	6897.24	1354.08	5681.22	6736.47	12417.7	0.45751
Lentiviral RSC Clone	1600	10219.9	1640.84	10230.6	1653.12	7000.04	10067.9	17067.9	0.410128
Lentiviral RSC Clone	1600	6493.35	879.235	6499.08	887.04	3595.68	6341.35	9937.03	0.361847
Lentiviral RSC Clone	1600	4873.7	577.662	4877.46	583.52	2247.66	4721.7	6969.36	0.322506
Lentiviral RSC Clone	1600	7984.73	1047.12	7991.55	1056.72	4346.12	7832.73	12178.9	0.356858
Lentiviral RSC Clone	1600	5393.07	1021.68	5399.73	1028.16	4232.41	5241.07	9473.48	0.446764
Lentiviral RSC Clone	1600	16810	1297.47	16818.5	1317.68	5465.18	16658	22123.2	0.247034
Lentiviral RSC Clone	1600	12965.4	1449.94	12974.8	1465.52	6146.72	12813.4	18960.1	0.324192
Lentiviral RSC Clone	1600	8215.76	590.444	8219.61	600.32	2304.79	8063.76	10368.6	0.222287
Lentiviral RSC Clone	1600	5569.05	312.506	5571.09	319.2	1062.42	5417.05	6479.46	0.163967
Lentiviral RSC Clone	1600	5950.12	615.568	5954.13	622.72	2417.1	5798.12	8215.21	0.294222
Lentiviral RSC Clone	1600	1992.59	401.925	1995.21	404.32	1462.12	1840.59	3302.71	0.442703
Lentiviral RSC Clone	1600	1176.05	314.426	1178.1	315.84	1071	1024.05	2095.05	0.511205
Lentiviral RSC Clone	1600	7370.46	1823.46	7382.34	1832.32	7816.34	7218.46	15034.8	0.519883
Lentiviral RSC Clone	1600	10381.3	1519.12	10391.2	1531.6	6455.95	10229.3	16685.3	0.386926
Lentiviral RSC Clone	1600	7458.98	1774.63	7470.54	1783.6	7598.07	7306.98	14905.1	0.509765
Lentiviral RSC Clone	1600	5484.26	852.448	5489.82	859.04	3475.94	5332.26	8808.2	0.394626
Lentiviral RSC Clone	1600	7688.98	1379	7697.97	1388.24	5829.62	7536.98	13366.6	0.436133
Lentiviral RSC Clone	1600	8227.47	630.19	8231.58	640.08	2482.46	8075.47	10557.9	0.235127
Lentiviral RSC Clone	1600	1203.15	989.754	1209.6	991.2	4089.7	1051.15	5140.85	0.79553
Lentiviral RSC Clone	1600	9720.83	1460	9730.35	1471.68	6191.69	9568.83	15760.5	0.392861
Lentiviral RSC Clone	1600	8037.2	729.539	8041.95	739.2	2926.54	7885.2	10811.7	0.270682
Lentiviral RSC Clone	1600	7399.65	1017.03	7406.28	1025.92	4211.62	7247.65	11459.3	0.36753
Lentiviral RSC Clone	1600	1402.74	814.234	1408.05	815.92	3305.13	1250.74	4555.87	0.725466
Lentiviral RSC Clone	1600	9252.57	1293.68	9261	1304.8	5448.24	9100.57	14548.8	0.37448
Lentiviral RSC Clone	1600	8594.89	610.149	8598.87	620.48	2392.87	8442.89	10835.8	0.220831
Lentiviral RSC Clone	1600	8603.96	1634.94	8614.62	1645.28	6973.66	8451.96	15425.6	0.452083
Lentiviral RSC Clone	1600	9441.74	591.211	9445.59	602.56	2308.22	9289.74	11598	0.19902
Lentiviral RSC Clone	1600	9174.39	916.892	9180.36	927.92	3764.01	9022.39	12786.4	0.294376
Lentiviral RSC Clone	1600	6404.49	690.062	6408.99	697.76	2750.08	6252.49	9002.57	0.305477
Lentiviral RSC Clone	1600	9773.08	1274.01	9781.38	1285.76	5360.32	9621.08	14981.4	0.357798
Lentiviral RSC Clone	1600	8669.97	1270.86	8678.25	1281.28	5346.24	8517.97	13864.2	0.385614
Lentiviral RSC Clone	1600	2638.31	599.949	2642.22	603.12	2347.28	2486.31	4833.59	0.485618
Lentiviral RSC Clone	1600	11896.2	694.661	11900.7	708.96	2770.64	11744.2	14514.8	0.190883
Lentiviral RSC Clone	1600	5432.67	939.87	5438.79	946.4	3866.72	5280.67	9147.39	0.422713
Lentiviral RSC Clone	1600	10221.9	847.313	10227.4	859.6	3452.99	10069.9	13522.9	0.255344
Lentiviral RSC Clone	1600	7362.33	1234.35	7370.37	1243.2	5183.04	7210.33	12393.4	0.418211
Lentiviral RSC Clone	1600	8065.22	876.225	8070.93	885.92	3582.23	7913.22	11495.4	0.311621
Lentiviral RSC Clone	1600	4133.27	1281.35	4141.62	1286.32	5393.13	3981.27	9374.39	0.575304
Lentiviral RSC Clone	1600	7845.83	1189.53	7853.58	1198.96	4982.69	7693.83	12676.5	0.393065
Lentiviral RSC Clone	1600	3328.98	1924.64	3341.52	1928.64	8268.62	3176.98	11445.6	0.722428
Lentiviral RSC Clone	1600	13690.5	1362.26	13699.3	1378.72	5754.79	13538.5	19293.3	0.298279
Lentiviral RSC Clone	1600	6475.16	1640.86	6485.85	1648.64	7000.13	6323.16	13323.3	0.525405
Lentiviral RSC Clone	1600	13508	548.243	13511.6	564.48	2116.15	13356	15472.2	0.136772
Lentiviral RSC Clone	1600	15080.7	1676.43	15091.6	1694.56	7159.12	14928.7	22087.8	0.324121
Lentiviral RSC Clone	1600	7449.74	1064.57	7456.68	1073.52	4424.12	7297.74	11721.9	0.377425
Lentiviral RSC Clone	1600	8517.99	1197.68	8525.79	1207.92	5019.12	8365.99	13385.1	0.374978
Lentiviral RSC Clone	1600	4072.03	430.785	4074.84	435.68	1591.12	3920.03	5511.15	0.288709
Lentiviral RSC Clone	1600	9105.56	941.055	9111.69	952	3872.01	8953.56	12825.6	0.301898
Lentiviral RSC Clone	1600	12759.7	1399.78	12768.8	1415.12	5922.5	12607.7	18530.2	0.319614
Lentiviral RSC Clone	1600	12518.9	1913.03	12531.3	1928.08	8216.72	12366.9	20583.6	0.399187
Lentiviral RSC Clone	1600	6116.93	733.527	6121.71	740.88	2944.37	5964.93	8909.3	0.330483
Lentiviral RSC Clone	1600	7549.88	1070.04	7556.85	1079.12	4448.57	7397.88	11846.5	0.37552
Lentiviral RSC Clone	1600	17331.7	1581.89	17342	1602.72	6736.53	17179.7	23916.2	0.281672
Lentiviral RSC Clone	1600	7603.37	788.301	7608.51	797.44	3189.21	7451.37	10640.6	0.299721
Lentiviral RSC Clone	1600	12157.9	1225.79	12165.9	1240.4	5144.77	12005.9	17150.7	0.299975
Lentiviral RSC Clone	1600	3925.67	848.161	3931.2	852.88	3456.78	3773.67	7230.45	0.478087
Lentiviral RSC Clone	1600	6891.59	673.796	6895.98	682.08	2677.37	6739.59	9416.96	0.284314
Lentiviral RSC Clone	1600	8809.39	661.411	8813.7	672	2622.01	8657.39	11279.4	0.23246
Lentiviral RSC Clone	1600	4061.63	576.958	4065.39	581.84	2244.51	3909.63	6154.14	0.364716
Lentiviral RSC Clone	1600	13154.9	1474.35	13164.5	1490.16	6255.83	13002.9	19258.7	0.324831
Lentiviral RSC Clone	1600	939.247	496.151	942.48	497.28	1883.3	787.246	2670.55	0.705212
Lentiviral RSC Clone	1600	9707.69	1349.69	9716.49	1361.36	5698.6	9555.69	15254.3	0.373574
Lentiviral RSC Clone	1600	12322	599.509	12326	614.32	2345.31	12170	14515.3	0.161575
Lentiviral RSC Clone	1600	10931.7	1261.42	10940	1274.56	5304.04	10779.7	16083.7	0.329776
Lentiviral RSC Clone	1600	7223.1	846.438	7228.62	855.12	3449.08	7071.1	10520.2	0.327854
Lentiviral RSC Clone	1600	7173.49	726.097	7178.22	734.72	2911.16	7021.49	9932.65	0.29309
Lentiviral RSC Clone	1600	6349.92	847.487	6355.44	855.12	3453.77	6197.92	9651.69	0.357841
Lentiviral RSC Clone	1600	5821.52	627.482	5825.61	634.48	2470.35	5669.52	8139.87	0.303488
Lentiviral RSC Clone	1600	7033.25	880.266	7038.99	888.72	3600.29	6881.25	10481.5	0.343489
Lentiviral RSC Clone	1600	1065.54	354.879	1067.85	356.16	1251.82	913.539	2165.36	0.578112
Lentiviral RSC Clone	1600	9672.51	1045.65	9679.32	1057.28	4339.55	9520.51	13860.1	0.313098
Lentiviral RSC Clone	1600	9463.75	887.424	9469.53	898.8	3632.29	9311.75	12944	0.280615
Lentiviral RSC Clone	1600	9692.69	1524.99	9702.63	1536.64	6482.19	9540.69	16022.9	0.404558
Lentiviral RSC Clone	1600	6847.37	691.769	6851.88	700	2757.71	6695.37	9453.08	0.291726
Lentiviral RSC Clone	1600	8828.94	851.787	8834.49	862.4	3472.99	8676.94	12149.9	0.285844
Lentiviral RSC Clone	1600	16939.3	1666.92	16950.2	1687.28	7116.61	16787.3	23903.9	0.297718
Lentiviral RSC Clone	1600	2807.94	381.905	2810.43	385.28	1372.63	2655.94	4028.57	0.340724
Lentiviral RSC Clone	1600	3118.05	359.692	3120.39	363.44	1273.34	2966.05	4239.39	0.300359
Lentiviral RSC Clone	1600	7488.15	874.119	7493.85	883.12	3572.81	7336.15	10909	0.327512
Lentiviral RSC Clone	1600	1663.5	1113.52	1670.76	1115.52	4642.93	1511.5	6154.43	0.754405
Lentiviral RSC Clone	1600	12923.4	1714.31	12934.5	1729.84	7328.45	12771.4	20099.8	0.364602
Lentiviral RSC Clone	1600	6801.51	1348.14	6810.3	1356.32	5691.67	6649.51	12341.2	0.461194
Lentiviral RSC Clone	1600	6548.28	1537.73	6558.3	1545.6	6539.14	6396.28	12935.4	0.505522
Lentiviral RSC Clone	1600	14561.8	1937.46	14574.4	1954.96	8325.92	14409.8	22735.7	0.366204
Lentiviral RSC Clone	1600	4733.33	1234.71	4741.38	1240.4	5184.65	4581.33	9765.97	0.530889
Lentiviral RSC Clone	1600	10517.8	588.237	10521.6	600.88	2294.93	10365.8	12660.7	0.181263
Lentiviral RSC Clone	1600	5779.25	829.693	5784.66	836.64	3374.23	5627.25	9001.48	0.374853
Lentiviral RSC Clone	1600	11359.4	1077.23	11366.5	1090.88	4480.71	11207.4	15688.1	0.285612
Lentiviral RSC Clone	1600	10475.7	1050.85	10482.6	1063.44	4362.8	10323.7	14686.5	0.297062
Lentiviral RSC Clone	1600	10137.5	646.935	10141.7	659.12	2557.31	9985.5	12542.8	0.203886
Lentiviral RSC Clone	1600	285.522	76.3768	286.02	76.72	6.92399	133.521	140.445	0.0493004
Lentiviral RSC Clone	1600	6705	400.18	6707.61	408.24	1454.32	6553	8007.32	0.181623
Lentiviral RSC Clone	1600	6859.3	505.275	6862.59	513.52	1924.09	6707.3	8631.39	0.222918
Lentiviral RSC Clone	1600	3486.44	383.889	3488.94	388.08	1381.5	3334.44	4715.94	0.292942
Lentiviral RSC Clone	1600	9833.19	1910.66	9845.64	1922.48	8206.13	9681.19	17887.3	0.458768
Lentiviral RSC Clone	1600	2981.49	1013.38	2988.09	1016.96	4195.31	2829.49	7024.79	0.597214
Lentiviral RSC Clone	1600	5527.94	338.315	5530.14	344.96	1177.78	5375.94	6553.72	0.179712
Lentiviral RSC Clone	1600	7003.98	1118.86	7011.27	1127.28	4666.8	6851.98	11518.8	0.405147
Lentiviral RSC Clone	1600	5401.61	1161.11	5409.18	1167.6	4855.66	5249.61	10105.3	0.480507
Lentiviral RSC Clone	1600	11057.2	760.069	11062.2	773.36	3063.01	10905.2	13968.2	0.219284
Lentiviral RSC Clone	1600	6374.25	594.338	6378.12	602	2322.2	6222.25	8544.45	0.271779
Lentiviral RSC Clone	1600	16393.6	2064.61	16407.1	2084.32	8894.28	16241.6	25135.9	0.353848
Lentiviral RSC Clone	1600	12973	965.526	12979.3	981.12	3981.4	12821	16802.4	0.236954
Lentiviral RSC Clone	1600	5828.14	772.514	5833.17	779.52	3118.64	5676.14	8794.78	0.354601
Lentiviral RSC Clone	1600	4383.71	554.171	4387.32	559.44	2142.65	4231.71	6374.36	0.336136
Lentiviral RSC Clone	1600	9678.46	1485.25	9688.14	1496.88	6304.55	9526.46	15831	0.398241
Lentiviral RSC Clone	1600	7987.78	1351.76	7996.59	1361.36	5707.86	7835.78	13543.6	0.421442
Lentiviral RSC Clone	1600	725.259	270.168	727.02	271.04	873.166	573.258	1446.42	0.603672
Lentiviral RSC Clone	1600	3403	1489.99	3412.71	1494.08	6325.74	3251	9576.74	0.660532
Lentiviral RSC Clone	1600	10519.9	1136.47	10527.3	1149.12	4745.52	10367.9	15113.4	0.313994
Lentiviral RSC Clone	1600	7818.61	1209.72	7826.49	1219.12	5072.94	7666.61	12739.5	0.398204
Lentiviral RSC Clone	1600	8300.84	780.182	8305.92	790.16	3152.92	8148.84	11301.8	0.278976
Lentiviral RSC Clone	1600	3248.49	258.175	3250.17	262.08	819.558	3096.49	3916.05	0.209282
Lentiviral RSC Clone	1600	13744.8	1443.4	13754.2	1459.92	6117.48	13592.8	19710.3	0.31037
Lentiviral RSC Clone	1600	5363.46	925.953	5369.49	932.4	3804.51	5211.46	9015.97	0.421975
Lentiviral RSC Clone	1600	6334.28	636.386	6338.43	644	2510.15	6182.28	8692.43	0.288774
Lentiviral RSC Clone	1600	10845	748.564	10849.9	761.6	3011.58	10693	13704.6	0.21975
Lentiviral RSC Clone	1600	9783.77	599.76	9787.68	611.52	2346.43	9631.77	11978.2	0.195892
Lentiviral RSC Clone	1600	1646.18	388.341	1648.71	390.32	1401.4	1494.18	2895.58	0.483979
Lentiviral RSC Clone	1600	8044.57	1241.93	8052.66	1251.6	5216.92	7892.57	13109.5	0.39795
Lentiviral RSC Clone	1600	4884.3	980.289	4890.69	986.16	4047.39	4732.3	8779.69	0.460995
Lentiviral RSC Clone	1600	8716.31	1023.28	8722.98	1033.76	4239.56	8564.31	12803.9	0.331115
Lentiviral RSC Clone	1600	3684.7	605.411	3688.65	609.84	2371.69	3532.7	5904.39	0.401683
Lentiviral RSC Clone	1600	5374.01	466.18	5377.05	472.64	1749.33	5222.01	6971.34	0.250932
Lentiviral RSC Clone	1600	9354.98	1239.8	9363.06	1251.04	5207.4	9202.98	14410.4	0.361364
Lentiviral RSC Clone	1600	12147.6	871.878	12153.3	886.48	3562.8	11995.6	15558.4	0.228995
Lentiviral RSC Clone	1600	2801.7	276.632	2803.5	280	902.06	2649.7	3551.76	0.253976
Lentiviral RSC Clone	1600	3278.79	248.059	3280.41	252	774.339	3126.79	3901.13	0.198491
Lentiviral RSC Clone	1600	13343.3	2147.24	13357.3	2163.28	9263.63	13191.3	22454.9	0.412543
Lentiviral RSC Clone	1600	5030.82	1407.95	5040	1414	5959.02	4878.82	10837.8	0.549835
Lentiviral RSC Clone	1600	7715.72	950.566	7721.91	959.84	3914.53	7563.72	11478.2	0.341039
Lentiviral RSC Clone	1600	5102.93	494.506	5106.15	500.64	1875.95	4950.93	6826.88	0.274789
Lentiviral RSC Clone	1600	19882.9	1630.34	19893.5	1654.24	6953.1	19730.9	26684	0.260572
Lentiviral RSC Clone	1600	9497.56	822.984	9502.92	834.4	3344.24	9345.56	12689.8	0.263538
Lentiviral RSC Clone	1600	2979.84	1458.58	2989.35	1462.16	6185.34	2827.84	9013.18	0.686255
Lentiviral RSC Clone	1600	8827.43	1083.07	8834.49	1093.68	4506.82	8675.43	13182.2	0.341885
Lentiviral RSC Clone	1600	19812.7	1672.42	19823.6	1696.24	7141.2	19660.7	26801.9	0.266444
Lentiviral RSC Clone	1600	3675.8	714.622	3680.46	719.04	2859.86	3523.8	6383.66	0.447997
Lentiviral RSC Clone	1600	7943.35	1209.01	7951.23	1218.56	5069.77	7791.35	12861.1	0.394193
Lentiviral RSC Clone	1600	2164.26	1320.68	2172.87	1323.28	5568.93	2012.26	7581.19	0.734572
Lentiviral RSC Clone	1600	5286.45	658.926	5290.74	665.28	2610.9	5134.45	7745.35	0.337093
Lentiviral RSC Clone	1600	14587.3	3429.83	14609.7	3447.36	14996.8	14435.3	29432.1	0.509539
Lentiviral RSC Clone	1600	8728.94	825.588	8734.32	836.08	3355.88	8576.94	11932.8	0.281231
Lentiviral RSC Clone	1600	7485.96	824.282	7491.33	833.28	3350.04	7333.96	10684	0.313557
Lentiviral RSC Clone	1600	7632.5	1539.79	7642.53	1548.96	6548.35	7480.5	14028.8	0.466777
Lentiviral RSC Clone	1600	4690.52	553.242	4694.13	558.88	2138.5	4538.52	6677.02	0.320278
Lentiviral RSC Clone	1600	6313.6	620.731	6317.64	628.32	2440.17	6161.6	8601.77	0.283683
Lentiviral RSC Clone	1600	7023.98	1337.24	7032.69	1345.68	5642.95	6871.98	12514.9	0.450898
Lentiviral RSC Clone	1600	4608.4	878.141	4614.12	883.68	3590.79	4456.4	8047.19	0.446217
Lentiviral RSC Clone	1600	7321.24	675.52	7325.64	684.32	2685.08	7169.24	9854.32	0.272477
Lentiviral RSC Clone	1600	9155.75	682.275	9160.2	693.28	2715.27	9003.75	11719	0.231698
Lentiviral RSC Clone	1600	10563.1	984.663	10569.5	997.36	4066.94	10411.1	14478	0.280904
Lentiviral RSC Clone	1600	10535.8	1503.82	10545.6	1516.48	6387.56	10383.8	16771.4	0.380861
Lentiviral RSC Clone	1600	9101.47	1375.06	9110.43	1386	5812.01	8949.47	14761.5	0.393728
Lentiviral RSC Clone	1600	14356.7	1506.5	14366.5	1523.76	6399.54	14204.7	20604.2	0.310593
Lentiviral RSC Clone	1600	6372.63	939.3	6378.75	946.96	3864.17	6220.63	10084.8	0.383168
Lentiviral RSC Clone	1600	13197.4	1229.58	13205.4	1245.44	5161.71	13045.4	18207.1	0.2835
Lentiviral RSC Clone	1600	13785	1454.55	13794.5	1471.12	6167.32	13633	19800.3	0.311476
Lentiviral RSC Clone	1600	9255.3	1551.83	9265.41	1562.96	6602.16	9103.3	15705.5	0.420374
Lentiviral RSC Clone	1600	8728.82	650.308	8733.06	660.8	2572.38	8576.82	11149.2	0.230723
Lentiviral RSC Clone	1600	5724.06	1081.2	5731.11	1088.08	4498.46	5572.06	10070.5	0.446696
Lentiviral RSC Clone	1600	1664.07	833.52	1669.5	835.52	3391.34	1512.07	4903.4	0.691629
Lentiviral RSC Clone	1600	2744.11	413.342	2746.8	416.64	1513.15	2592.11	4105.26	0.368588
Lentiviral RSC Clone	1600	12308.8	1186.96	12316.5	1201.76	4971.2	12156.8	17128	0.290238
Lentiviral RSC Clone	1600	7843.06	1420.81	7852.32	1430.24	6016.51	7691.06	13707.6	0.438919
Lentiviral RSC Clone	1600	13025	1397.78	13034.1	1413.44	5913.56	12873	18786.6	0.314776
Lentiviral RSC Clone	1600	331.088	1011.52	337.68	1011.92	4186.99	179.087	4366.08	0.958982
Lentiviral RSC Clone	1600	5057.66	481.121	5060.79	487.2	1816.12	4905.66	6721.78	0.270185
Lentiviral RSC Clone	1600	6032.1	990.109	6038.55	997.36	4091.28	5880.1	9971.38	0.410303
Lentiviral RSC Clone	1600	3480.39	925.417	3486.42	929.6	3802.11	3328.39	7130.5	0.533218
Lentiviral RSC Clone	1600	6957.33	736.437	6962.13	744.8	2957.38	6805.33	9762.71	0.302926
Lentiviral RSC Clone	1600	8262.02	1322.31	8270.64	1332.24	5576.22	8110.02	13686.2	0.407432
Lentiviral RSC Clone	1600	9544.93	1093.97	9552.06	1105.44	4555.54	9392.93	13948.5	0.326598
Lentiviral RSC Clone	1600	4990.86	676.081	4995.27	682.08	2687.59	4838.86	7526.45	0.357086
Lentiviral RSC Clone	1600	10374.6	1487.77	10384.3	1500.24	6315.82	10222.6	16538.4	0.381888
Lentiviral RSC Clone	1600	11431.2	2150.66	11445.2	2164.4	9278.92	11279.2	20558.1	0.451351
Lentiviral RSC Clone	1600	6231.31	873.39	6237	880.88	3569.55	6079.31	9648.86	0.369946
Lentiviral RSC Clone	1600	9098.09	1023.38	9104.76	1034.32	4240.01	8946.09	13186.1	0.321551
Lentiviral RSC Clone	1600	10711.3	955.925	10717.6	968.8	3938.48	10559.3	14497.8	0.271661
Lentiviral RSC Clone	1600	9122.34	879.995	9128.07	890.96	3599.08	8970.34	12569.4	0.286336
Lentiviral RSC Clone	1600	5783.64	543.528	5787.18	550.48	2095.08	5631.64	7726.72	0.271147
Lentiviral RSC Clone	1600	3357.39	465.244	3360.42	469.28	1745.15	3205.39	4950.54	0.352517
Lentiviral RSC Clone	1600	8719.64	996.399	8726.13	1006.88	4119.4	8567.64	12687	0.324694
Lentiviral RSC Clone	1600	15181.8	1439.99	15191.2	1458.24	6102.24	15029.8	21132	0.288767
Lentiviral RSC Clone	1600	9202.96	1559.18	9213.12	1570.24	6635.02	9050.96	15686	0.42299
Lentiviral RSC Clone	1600	6084.4	1375.33	6093.36	1382.64	5813.21	5932.4	11745.6	0.494926
Lentiviral RSC Clone	1600	10140.3	897.811	10146.2	910	3678.72	9988.3	13667	0.269167
Lentiviral RSC Clone	1600	7796.27	480.629	7799.4	490	1813.92	7644.27	9458.19	0.191783
Lentiviral RSC Clone	1600	2312.75	1157.54	2320.29	1160.32	4839.7	2160.75	7000.45	0.691341
Lentiviral RSC Clone	1600	9344.85	1151.33	9352.35	1162.56	4811.94	9192.85	14004.8	0.343592
Lentiviral RSC Clone	1600	1947.94	486.539	1951.11	488.88	1840.34	1795.94	3636.28	0.506105
Lentiviral RSC Clone	1600	7223.48	691.877	7227.99	700.56	2758.2	7071.48	9829.67	0.280599
Lentiviral RSC Clone	1600	7837.92	372.499	7840.35	381.92	1330.58	7685.92	9016.5	0.147572
Lentiviral RSC Clone	1600	8872.06	422.216	8874.81	432.88	1552.82	8720.06	10272.9	0.151157
Lentiviral RSC Clone	1600	12237.2	863.371	12242.8	878.08	3524.77	12085.2	15610	0.225802
Lentiviral RSC Clone	1600	9298.72	1075.22	9305.73	1086.4	4471.73	9146.72	13618.4	0.328358
Lentiviral RSC Clone	1600	7484.12	1202.28	7491.96	1211.28	5039.68	7332.12	12371.8	0.407352
Lentiviral RSC Clone	1600	4916.23	914.731	4922.19	920.64	3754.35	4764.23	8518.58	0.440725
Lentiviral RSC Clone	1600	6046.9	1038.81	6053.67	1046.08	4308.98	5894.9	10203.9	0.422288
Lentiviral RSC Clone	1600	4116.46	864.172	4122.09	869.12	3528.35	3964.46	7492.81	0.470898
Lentiviral RSC Clone	1600	15429	1794.73	15440.7	1813.28	7687.92	15277	22964.9	0.334768
Lentiviral RSC Clone	1600	17769.9	2306.56	17784.9	2327.92	9975.79	17617.9	27593.7	0.361524
Lentiviral RSC Clone	1600	1987.84	261.371	1989.54	263.76	833.844	1835.84	2669.68	0.312338
Lentiviral RSC Clone	1600	4659.67	1130.64	4667.04	1136.24	4719.46	4507.67	9227.12	0.511476
Lentiviral RSC Clone	1600	5735.5	582.786	5739.3	589.68	2270.56	5583.5	7854.06	0.289094
Lentiviral RSC Clone	1600	12830.2	1129.22	12837.5	1144.64	4713.11	12678.2	17391.3	0.271004
Lentiviral RSC Clone	1600	1724.14	316.008	1726.2	318.08	1078.07	1572.14	2650.21	0.406787
Lentiviral RSC Clone	1600	6626.59	1605.39	6637.05	1613.36	6841.58	6474.59	13316.2	0.51378
Lentiviral RSC Clone	1600	5462.99	1506.55	5472.81	1513.12	6399.76	5310.99	11710.8	0.546486
Lentiviral RSC Clone	1600	10863.5	801.182	10868.8	814.24	3246.79	10711.5	13958.3	0.232606
Lentiviral RSC Clone	1600	9920.05	1148.96	9927.54	1160.88	4801.35	9768.05	14569.4	0.32955
Lentiviral RSC Clone	1600	6054.87	686.002	6059.34	693.28	2731.93	5902.87	8634.8	0.316386
Lentiviral RSC Clone	1600	1232.52	930.359	1238.58	931.84	3824.2	1080.52	4904.72	0.779698
Lentiviral RSC Clone	1600	7454.98	1228.08	7462.98	1237.04	5155.01	7302.98	12458	0.413791
Lentiviral RSC Clone	1600	7889.41	688.837	7893.9	698.32	2744.61	7737.41	10482	0.26184
Lentiviral RSC Clone	1600	5186.38	449.606	5189.31	455.84	1675.25	5034.38	6709.63	0.249678
Lentiviral RSC Clone	1600	2608.24	863.745	2613.87	866.88	3526.44	2456.24	5982.68	0.589442
Lentiviral RSC Clone	1600	9884.82	1142.28	9892.26	1154.16	4771.49	9732.82	14504.3	0.32897
Lentiviral RSC Clone	1600	9855.39	919.994	9861.39	931.84	3777.87	9703.39	13481.3	0.280231
Lentiviral RSC Clone	1600	6463.68	1371.51	6472.62	1379.28	5796.14	6311.68	12107.8	0.47871
Lentiviral RSC Clone	1600	9383.3	567.201	9387	578.48	2200.9	9231.3	11432.2	0.192517
Lentiviral RSC Clone	1600	11647.1	1205.12	11655	1219.12	5052.38	11495.1	16547.5	0.305326
Lentiviral RSC Clone	1600	6794.89	624.632	6798.96	632.8	2457.61	6642.89	9100.5	0.270052
Lentiviral RSC Clone	1600	12753.3	1412.67	12762.5	1428	5980.12	12601.3	18581.4	0.321833
Lentiviral RSC Clone	1600	8525.84	1249.19	8533.98	1259.44	5249.37	8373.84	13623.2	0.385326
Lentiviral RSC Clone	1600	6900.11	1009.23	6906.69	1017.52	4176.76	6748.11	10924.9	0.382316
Lentiviral RSC Clone	1600	15796	773.413	15801	792.4	3122.66	15644	18766.7	0.166394
Lentiviral RSC Clone	1600	12881	1345.32	12889.8	1360.8	5679.07	12729	18408.1	0.30851
Lentiviral RSC Clone	1600	8185.84	1315.68	8194.41	1325.52	5546.58	8033.84	13580.4	0.408425
Lentiviral RSC Clone	1600	1769.65	196.673	1770.93	198.8	544.645	1617.65	2162.29	0.251883
Lentiviral RSC Clone	1600	7322.66	1037.84	7329.42	1046.64	4304.64	7170.66	11475.3	0.375122
Lentiviral RSC Clone	1600	6898.45	780.748	6903.54	789.04	3155.45	6746.45	9901.9	0.318671
Lentiviral RSC Clone	1600	6241.65	736.737	6246.45	744.24	2958.72	6089.65	9048.37	0.326989
Lentiviral RSC Clone	1600	6753.01	766.923	6758.01	775.04	3093.65	6601.01	9694.66	0.319109
Lentiviral RSC Clone	1600	7218.98	706.443	7223.58	715.12	2823.3	7066.98	9890.28	0.285462
Lentiviral RSC Clone	1600	10564	1520.02	10573.9	1532.72	6459.97	10412	16872	0.382882
Lentiviral RSC Clone	1600	18783.6	1237.42	18791.6	1260	5196.76	18631.6	23828.4	0.218091
Lentiviral RSC Clone	1600	9118.14	557.44	9121.77	568.4	2157.26	8966.14	11123.4	0.193939
Lentiviral RSC Clone	1600	8576.93	1143.85	8584.38	1154.16	4778.5	8424.93	13203.4	0.361914
Lentiviral RSC Clone	1600	4448.05	445.453	4450.95	450.8	1656.69	4296.05	5952.73	0.278307
Lentiviral RSC Clone	1600	10646.5	1044.48	10653.3	1057.28	4334.32	10494.5	14828.8	0.29229
Lentiviral RSC Clone	1600	6145.98	722.852	6150.69	730.24	2896.65	5993.98	8890.63	0.32581
Lentiviral RSC Clone	1600	8462.02	697.669	8466.57	707.84	2784.09	8310.02	11094.1	0.250952
Lentiviral RSC Clone	1600	12609.4	971.563	12615.8	986.72	4008.38	12457.4	16465.8	0.243437
Lentiviral RSC Clone	1600	5341.13	1258.62	5349.33	1265.04	5291.52	5189.13	10480.7	0.504885
Lentiviral RSC Clone	1600	7599.16	467.986	7602.21	477.12	1757.41	7447.16	9204.57	0.190928
Lentiviral RSC Clone	1600	6852.43	1461.76	6861.96	1470	6199.55	6700.43	12900	0.480586
Lentiviral RSC Clone	1600	13742.2	875.562	13747.9	892.08	3579.26	13590.2	17169.5	0.208467
Lentiviral RSC Clone	1600	7752.96	552.361	7756.56	561.68	2134.56	7600.96	9735.52	0.219255
Lentiviral RSC Clone	1600	11781.6	1073.92	11788.6	1088.08	4465.92	11629.6	16095.5	0.277463
Lentiviral RSC Clone	1600	9319.19	1221.92	9327.15	1233.12	5127.47	9167.19	14294.7	0.358699
Lentiviral RSC Clone	1600	8810.05	849.57	8815.59	860.16	3463.08	8658.05	12121.1	0.285706
Lentiviral RSC Clone	1600	10782.6	852.239	10788.1	865.2	3475.01	10630.6	14105.6	0.246357
Lentiviral RSC Clone	1600	2910.45	312.342	2912.49	315.84	1061.68	2758.45	3820.13	0.277918
Lentiviral RSC Clone	1600	9198.04	671.024	9202.41	682.08	2664.98	9046.04	11711	0.227562
Lentiviral RSC Clone	1600	4833.74	522.27	4837.14	528.08	2000.06	4681.74	6681.79	0.299329
Lentiviral RSC Clone	1600	7181.43	1440.65	7190.82	1449.28	6105.19	7029.43	13134.6	0.464817
Lentiviral RSC Clone	1600	3235.53	505.711	3238.83	509.6	1926.04	3083.53	5009.57	0.384472
Lentiviral RSC Clone	1600	3433.46	295.473	3435.39	299.6	986.279	3281.46	4267.74	0.231101
Lentiviral RSC Clone	1600	4219.65	594.128	4223.52	599.2	2321.26	4067.65	6388.91	0.363326
Lentiviral RSC Clone	1600	8713.59	861.446	8719.2	871.92	3516.16	8561.59	12077.8	0.291127
Lentiviral RSC Clone	1600	6737.06	797.742	6742.26	805.84	3231.41	6585.06	9816.47	0.329182
Lentiviral RSC Clone	1600	12712.4	1315.28	12721	1330.56	5544.79	12560.4	18105.2	0.306254
Lentiviral RSC Clone	1600	8558.63	664.512	8562.96	674.8	2635.87	8406.63	11042.5	0.238703
Lentiviral RSC Clone	1600	2041.76	494.266	2044.98	496.72	1874.88	1889.76	3764.64	0.498024
Lentiviral RSC Clone	1600	7694.39	742.831	7699.23	752.08	2985.96	7542.39	10528.3	0.283611
Lentiviral RSC Clone	1600	1912.03	293.382	1913.94	295.68	976.932	1760.03	2736.96	0.35694
Lentiviral RSC Clone	1600	7488.45	1119.4	7495.74	1128.4	4669.21	7336.45	12005.7	0.388918
Lentiviral RSC Clone	1600	5831.27	871.071	5836.95	878.08	3559.19	5679.27	9238.46	0.385258
Lentiviral RSC Clone	1600	5388.29	596.083	5392.17	602.56	2330	5236.29	7566.29	0.307945
Lentiviral RSC Clone	1600	11381.7	661.679	11386	675.36	2623.21	11229.7	13852.9	0.189362
Lentiviral RSC Clone	1600	13106	1718.01	13117.2	1733.76	7344.98	12954	20299	0.36184
Lentiviral RSC Clone	1600	10435.7	622.496	10439.7	635.04	2448.06	10283.7	12731.8	0.19228
Lentiviral RSC Clone	1600	1905.15	478.19	1908.27	480.48	1803.02	1753.15	3556.17	0.507012
Lentiviral RSC Clone	1600	4451.4	318.329	4453.47	323.68	1088.44	4299.4	5387.84	0.202019
Lentiviral RSC Clone	1600	13232.9	1683.69	13243.9	1699.6	7191.58	13080.9	20272.5	0.354746
Lentiviral RSC Clone	1600	13939.1	717.405	13943.8	734.16	2872.3	13787.1	16659.4	0.172413
Lentiviral RSC Clone	1600	12877.1	1658.92	12887.9	1674.4	7080.85	12725.1	19806	0.357511
Lentiviral RSC Clone	1600	11252.5	1436.87	11261.9	1450.4	6088.3	11100.5	17188.8	0.354201
Lentiviral RSC Clone	1600	354.608	109.334	355.32	109.76	154.242	202.607	356.849	0.432233
Lentiviral RSC Clone	1600	6382.65	657.608	6386.94	665.28	2605.01	6230.65	8835.66	0.294829
Lentiviral RSC Clone	1600	9075.42	829.091	9080.82	840	3371.54	8923.42	12295	0.274221
Lentiviral RSC Clone	1600	4883.47	915.33	4889.43	921.2	3757.02	4731.47	8488.49	0.442602
Lentiviral RSC Clone	1600	15499	1972.73	15511.9	1991.36	8483.58	15347	23830.6	0.355995
Lentiviral RSC Clone	1600	8239.53	1100.02	8246.7	1109.92	4582.58	8087.53	12670.1	0.361685
Lentiviral RSC Clone	1600	6155.99	1024.12	6162.66	1031.52	4243.31	6003.99	10247.3	0.414091
Lentiviral RSC Clone	1600	7817.77	1047.32	7824.6	1056.72	4347.02	7665.77	12012.8	0.361866
Lentiviral RSC Clone	1600	7394.23	1268.47	7402.5	1277.36	5335.55	7242.23	12577.8	0.424205
Lentiviral RSC Clone	1600	7406.78	1083.66	7413.84	1092.56	4509.46	7254.78	11764.2	0.383319
Lentiviral RSC Clone	1600	11433.2	875.537	11438.9	889.28	3579.15	11281.2	14860.3	0.240852
Lentiviral RSC Clone	1600	11105.6	1463.93	11115.1	1477.28	6209.25	10953.6	17162.9	0.361784
Lentiviral RSC Clone	1600	4783.11	363.291	4785.48	369.04	1289.42	4631.11	5920.53	0.217788
Lentiviral RSC Clone	1600	7988.29	1370.8	7997.22	1380.4	5792.96	7836.29	13629.3	0.425039
Lentiviral RSC Clone	1600	944.762	616.544	948.78	617.68	2421.46	792.761	3214.22	0.753358
Lentiviral RSC Clone	1600	7855.05	1127.92	7862.4	1137.36	4707.3	7703.05	12410.3	0.379304
Lentiviral RSC Clone	1600	16726.6	660.294	16730.9	680.4	2617.02	16574.6	19191.6	0.136363
Lentiviral RSC Clone	1600	12222	866.749	12227.7	881.44	3539.87	12070	15609.9	0.226771
Lentiviral RSC Clone	1600	8448	1303.61	8456.49	1313.76	5492.63	8296	13788.6	0.398345
Lentiviral RSC Clone	1600	6039.59	806.42	6044.85	813.68	3270.2	5887.59	9157.79	0.357095
Lentiviral RSC Clone	1600	8385.77	991.76	8392.23	1001.84	4098.66	8233.77	12332.4	0.332348
Lentiviral RSC Clone	1600	7794.03	1307.19	7802.55	1316.56	5508.63	7642.03	13150.7	0.418886
Lentiviral RSC Clone	1600	3235.18	560.031	3238.83	563.92	2168.85	3083.18	5252.03	0.412954
Lentiviral RSC Clone	1600	6907.03	915.138	6912.99	923.44	3756.17	6755.03	10511.2	0.357349
Lentiviral RSC Clone	1600	3990.55	463.363	3993.57	468.16	1736.74	3838.55	5575.29	0.311507
Lentiviral RSC Clone	1600	6799.35	1003.75	6805.89	1011.92	4152.26	6647.35	10799.6	0.384482
Lentiviral RSC Clone	1600	9181.36	813.284	9186.66	824.32	3300.88	9029.36	12330.2	0.267706
Lentiviral RSC Clone	1600	9073.09	798.854	9078.3	809.76	3236.38	8921.09	12157.5	0.266205
Lentiviral RSC Clone	1600	7559.76	1003.95	7566.3	1013.04	4153.15	7407.76	11560.9	0.359241
Lentiviral RSC Clone	1600	8175.22	1204.25	8183.07	1214.08	5048.49	8023.22	13071.7	0.386215
Lentiviral RSC Clone	1600	2261.46	520.882	2264.85	523.6	1993.85	2109.46	4103.31	0.485913
Lentiviral RSC Clone	1600	17156.1	1365.38	17165	1386	5768.74	17004.1	22772.8	0.253317
Lentiviral RSC Clone	1600	10050.7	635.279	10054.8	647.36	2505.2	9898.7	12403.9	0.201969
Lentiviral RSC Clone	1600	9720.99	1340.16	9729.72	1351.84	5656	9568.99	15225	0.371495
Lentiviral RSC Clone	1600	1452.81	284.974	1454.67	286.72	939.348	1300.81	2240.16	0.419323
Lentiviral RSC Clone	1600	11433.5	834.097	11438.9	847.84	3393.92	11281.5	14675.4	0.231265
Lentiviral RSC Clone	1600	15677.1	1231.08	15685.1	1249.92	5168.42	15525.1	20693.5	0.24976
Lentiviral RSC Clone	1600	6720.54	1109.12	6727.77	1117.2	4623.26	6568.54	11191.8	0.413094
Lentiviral RSC Clone	1600	10047.7	805.522	10052.9	817.6	3266.19	9895.7	13161.9	0.248155
Lentiviral RSC Clone	1600	9883.42	872.92	9889.11	884.8	3567.45	9731.42	13298.9	0.268252
Lentiviral RSC Clone	1600	9671.09	972.855	9677.43	984.48	4014.16	9519.09	13533.2	0.296615
Lentiviral RSC Clone	1600	5913.56	520.972	5916.96	528.08	1994.25	5761.56	7755.81	0.25713
Lentiviral RSC Clone	1600	11350.2	852.677	11355.8	866.32	3476.97	11198.2	14675.2	0.236929
Lentiviral RSC Clone	1600	9167.12	1741.78	9178.47	1752.8	7451.24	9015.12	16466.4	0.452513
Lentiviral RSC Clone	1600	5890.94	513.159	5894.28	520.24	1959.33	5738.94	7698.27	0.254516
Lentiviral RSC Clone	1600	2435.89	1113.15	2443.14	1116.08	4641.28	2283.89	6925.16	0.670204
Lentiviral RSC Clone	1600	8334.71	1575.9	8344.98	1585.92	6709.76	8182.71	14892.5	0.450547
Lentiviral RSC Clone	1600	11451.3	993.675	11457.8	1007.44	4107.22	11299.3	15406.5	0.26659
Lentiviral RSC Clone	1600	3716.75	907.772	3722.67	912.24	3723.24	3564.75	7287.99	0.510873
Lentiviral RSC Clone	1600	7912.35	649.609	7916.58	659.12	2569.26	7760.35	10329.6	0.248728
Lentiviral RSC Clone	1600	20031.4	1952.16	20044.1	1976.24	8391.63	19879.4	28271	0.296828
Lentiviral RSC Clone	1600	10162.2	723.625	10166.9	735.84	2900.11	10010.2	12910.3	0.224635
Lentiviral RSC Clone	1600	5123.99	1032.08	5130.72	1038.24	4278.89	4971.99	9250.88	0.462539
Lentiviral RSC Clone	1600	4315.05	843.213	4320.54	848.4	3434.66	4163.05	7597.71	0.452065
Lentiviral RSC Clone	1600	2449.44	966.416	2455.74	969.36	3985.38	2297.44	6282.82	0.63433
Lentiviral RSC Clone	1600	8816.87	770.042	8821.89	780.64	3107.59	8664.87	11772.5	0.263971
Lentiviral RSC Clone	1600	5783.45	959.048	5789.7	966	3952.44	5631.45	9583.89	0.412405
Lentiviral RSC Clone	1600	10182.4	1107.2	10189.6	1119.44	4614.68	10030.4	14645.1	0.315101
Lentiviral RSC Clone	1600	14264.7	1706.53	14275.8	1723.68	7293.67	14112.7	21406.4	0.340724
Lentiviral RSC Clone	1600	10463.1	1048.62	10470	1061.2	4352.83	10311.1	14663.9	0.296839
Lentiviral RSC Clone	1600	14729.7	1305.57	14738.2	1323.28	5501.39	14577.7	20079.1	0.273986
Lentiviral RSC Clone	1600	10300.8	825.938	10306.2	838.32	3357.44	10148.8	13506.2	0.248585
Lentiviral RSC Clone	1600	5004.85	1719.9	5016.06	1725.92	7353.43	4852.85	12206.3	0.60243
Lentiviral RSC Clone	1600	5750.83	744.047	5755.68	750.96	2991.39	5598.83	8590.22	0.348232
Lentiviral RSC Clone	1600	10258.4	466.469	10261.4	478.8	1750.63	10106.4	11857	0.147645
Lentiviral RSC Clone	1600	8006.19	557.096	8009.82	566.72	2155.73	7854.19	10009.9	0.215359
Lentiviral RSC Clone	1600	5543.81	801.976	5549.04	808.64	3250.33	5391.81	8642.14	0.376103
Lentiviral RSC Clone	1600	7481.97	1338.93	7490.7	1347.92	5650.51	7329.97	12980.5	0.435308
Lentiviral RSC Clone	1600	11160.5	1346.82	11169.3	1360.24	5685.77	11008.5	16694.3	0.340582
Lentiviral RSC Clone	1600	5590.8	746.48	5595.66	753.2	3002.27	5438.8	8441.07	0.355674
Lentiviral RSC Clone	1600	5677.85	535.815	5681.34	542.64	2060.6	5525.85	7586.45	0.271616
Lentiviral RSC Clone	1600	6321.99	395.601	6324.57	403.2	1433.85	6169.99	7603.84	0.188569
Lentiviral RSC Clone	1600	11157.5	935.228	11163.6	948.64	3845.97	11005.5	14851.5	0.258962
Lentiviral RSC Clone	1600	8519.27	1290.08	8527.68	1300.32	5432.15	8367.27	13799.4	0.393651
Lentiviral RSC Clone	1600	9665.42	1359.82	9674.28	1371.44	5743.88	9513.42	15257.3	0.376468
Lentiviral RSC Clone	1600	10201.1	1230.38	10209.2	1242.64	5165.29	10049.1	15214.4	0.3395
Lentiviral RSC Clone	1600	4507.76	562.982	4511.43	568.4	2182.04	4355.76	6537.8	0.333757
Lentiviral RSC Clone	1600	12161	752.022	12165.9	766.64	3027.04	12009	15036	0.201319
Lentiviral RSC Clone	1600	14563.3	939.535	14569.4	957.04	3865.22	14411.3	18276.5	0.211486
Lentiviral RSC Clone	1600	4274.56	869.022	4280.22	874.16	3550.03	4122.56	7672.59	0.46269
Lentiviral RSC Clone	1600	7437.91	656.34	7442.19	665.28	2599.35	7285.91	9885.25	0.262952
Lentiviral RSC Clone	1600	2733.64	569.034	2737.35	572.32	2209.09	2581.64	4790.73	0.461118
Lentiviral RSC Clone	1600	4122.25	458.725	4125.24	463.68	1716.01	3970.25	5686.26	0.301782
Lentiviral RSC Clone	1600	5191.73	401.999	5194.35	408.24	1462.45	5039.73	6502.18	0.224917
Lentiviral RSC Clone	1600	5128.35	847.836	5133.87	854	3455.33	4976.35	8431.68	0.409803
Lentiviral RSC Clone	1600	534.728	311.837	536.76	312.48	1059.43	382.727	1442.15	0.734614
Lentiviral RSC Clone	1600	10948.4	2180.36	10962.6	2193.52	9411.68	10796.4	20208.1	0.465738
Lentiviral RSC Clone	1600	5243.23	1007.3	5249.79	1013.6	4168.13	5091.23	9259.36	0.450153
Lentiviral RSC Clone	1600	7870.75	942.539	7876.89	952	3878.65	7718.75	11597.4	0.334441
Lentiviral RSC Clone	1600	10870	1166.29	10877.6	1179.36	4878.81	10718	15596.8	0.312808
Lentiviral RSC Clone	1600	11376.3	2266.65	11391	2280.32	9797.39	11224.3	21021.7	0.466061
Lentiviral RSC Clone	1600	6977.3	1153.05	6984.81	1161.44	4819.63	6825.3	11644.9	0.413882
Lentiviral RSC Clone	1600	14624.4	1993.94	14637.4	2011.52	8578.39	14472.4	23050.8	0.372152
Lentiviral RSC Clone	1600	5242.28	476.419	5245.38	482.72	1795.1	5090.28	6885.38	0.260712
Lentiviral RSC Clone	1600	79.8998	113.584	80.64	113.68	173.239	-72.1012	101.138	1
Lentiviral RSC Clone	1600	6740.33	392.858	6742.89	400.96	1421.59	6588.33	8009.92	0.177478
Lentiviral RSC Clone	1600	17474.6	1015	17481.2	1036	4202.55	17322.6	21525.1	0.195239
Lentiviral RSC Clone	1600	10029.6	874.984	10035.3	887.04	3576.68	9877.6	13454.3	0.26584
Lentiviral RSC Clone	1600	3747.2	972.136	3753.54	976.64	4010.95	3595.2	7606.15	0.52733
Lentiviral RSC Clone	1600	11306.1	858.89	11311.7	872.48	3504.74	11154.1	14658.8	0.239087
Lentiviral RSC Clone	1600	11304.5	608.572	11308.5	622.16	2385.82	11152.5	13538.3	0.176227
Lentiviral RSC Clone	1600	5909.92	1176.18	5917.59	1183.28	4923.02	5757.92	10680.9	0.460916
Lentiviral RSC Clone	1600	7222.68	1491.56	7232.4	1500.24	6332.76	7070.68	13403.4	0.472473
Lentiviral RSC Clone	1600	6764.48	457.229	6767.46	465.36	1709.32	6612.48	8321.8	0.205403
Lentiviral RSC Clone	1600	10090.8	1342.51	10099.5	1354.64	5666.51	9938.8	15605.3	0.363114
Lentiviral RSC Clone	1600	11392.3	1344.87	11401.1	1358.56	5677.06	11240.3	16917.4	0.335576
Lentiviral RSC Clone	1600	6507.31	477.138	6510.42	484.96	1798.32	6355.31	8153.63	0.220554
Lentiviral RSC Clone	1600	6616.88	968.126	6623.19	976.08	3993.02	6464.88	10457.9	0.381819
Lentiviral RSC Clone	1600	12742.6	1319.16	12751.2	1334.48	5562.13	12590.6	18152.7	0.306408
Lentiviral RSC Clone	1600	13564.4	1849.62	13576.5	1865.92	7933.28	13412.4	21345.7	0.371657
Lentiviral RSC Clone	1600	10838.4	1282.25	10846.7	1295.28	5397.15	10686.4	16083.5	0.33557
Lentiviral RSC Clone	1600	6834.84	680.584	6839.28	688.8	2707.72	6682.84	9390.55	0.288345
Lentiviral RSC Clone	1600	11995.5	1211.98	12003.4	1226.4	5083.04	11843.5	16926.5	0.3003
Lentiviral RSC Clone	1600	13043.7	1623.44	13054.2	1639.12	6922.26	12891.7	19814	0.349363
Lentiviral RSC Clone	1600	9452.78	1119.84	9460.08	1131.2	4671.18	9300.78	13972	0.334325
Lentiviral RSC Clone	1600	7049.18	853.927	7054.74	862.4	3482.55	6897.18	10379.7	0.335515
Lentiviral RSC Clone	1600	2479.83	1040.86	2486.61	1043.84	4318.14	2327.83	6645.97	0.649738
Lentiviral RSC Clone	1600	11101.7	1479.62	11111.3	1492.96	6279.39	10949.7	17229.1	0.364464
Lentiviral RSC Clone	1600	8478.56	866.209	8484.21	876.4	3537.45	8326.56	11864	0.298167
Lentiviral RSC Clone	1600	3351.06	759.252	3356.01	763.28	3059.36	3199.06	6258.42	0.488839
Lentiviral RSC Clone	1600	4138.32	893.826	4144.14	898.8	3660.9	3986.32	7647.22	0.478723
Lentiviral RSC Clone	1600	10779.5	1800.88	10791.3	1813.84	7715.41	10627.5	18342.9	0.420621
Lentiviral RSC Clone	1600	5126.13	510.718	5129.46	516.88	1948.42	4974.13	6922.55	0.28146
Lentiviral RSC Clone	1600	13234.3	1173.53	13242	1189.44	4911.17	13082.3	17993.5	0.272942
Lentiviral RSC Clone	1600	20424	1354.17	20432.8	1378.72	5718.63	20272	25990.6	0.220027
Lentiviral RSC Clone	1600	8294.25	1017.63	8300.88	1027.6	4214.3	8142.25	12356.6	0.341058
Lentiviral RSC Clone	1600	5713.92	800.652	5719.14	807.52	3244.42	5561.92	8806.34	0.368418
Lentiviral RSC Clone	1600	7582.29	1316.97	7590.87	1326.08	5552.35	7430.29	12982.6	0.427675
Lentiviral RSC Clone	1600	20144.7	1763.87	20156.2	1788.08	7549.98	19992.7	27542.7	0.274119
Lentiviral RSC Clone	1600	11760.2	1554.98	11770.3	1569.12	6616.24	11608.2	18224.4	0.363042
Lentiviral RSC Clone	1600	5004.43	818.305	5009.76	824.32	3323.33	4852.43	8175.75	0.406485
Lentiviral RSC Clone	1600	9826.19	1050.51	9833.04	1062.32	4361.28	9674.19	14035.5	0.310733
Lentiviral RSC Clone	1600	6168.71	1004.51	6175.26	1011.92	4155.66	6016.71	10172.4	0.408524
Lentiviral RSC Clone	1600	4548.88	633.492	4553.01	638.96	2497.22	4396.88	6894.09	0.362225
Lentiviral RSC Clone	1600	8075.4	1537.01	8085.42	1546.72	6535.92	7923.4	14459.3	0.452021
Lentiviral RSC Clone	1600	8086.89	934.439	8092.98	944.16	3842.44	7934.89	11777.3	0.326257
Lentiviral RSC Clone	1600	11139.6	971.09	11146	984.48	4006.27	10987.6	14993.9	0.267194
Lentiviral RSC Clone	1600	9879.38	1686.04	9890.37	1697.92	7202.08	9727.38	16929.5	0.425417
Lentiviral RSC Clone	1600	986.498	399.214	989.1	400.4	1450	834.497	2284.5	0.634713
Lentiviral RSC Clone	1600	6692.64	1619.88	6703.2	1627.92	6906.35	6540.64	13447	0.513598
Lentiviral RSC Clone	1600	3492.87	653.802	3497.13	658	2588	3340.87	5928.87	0.436508
Lentiviral RSC Clone	1600	8819.21	1668.28	8830.08	1678.88	7122.69	8667.21	15789.9	0.451092
Lentiviral RSC Clone	1600	5982.92	803.128	5988.15	810.32	3255.48	5830.92	9086.4	0.358281
Lentiviral RSC Clone	1600	15574	1966.48	15586.8	1985.2	8455.64	15422	23877.6	0.354124
Lentiviral RSC Clone	1600	9500.42	867.22	9506.07	878.64	3541.97	9348.42	12890.4	0.274776
Lentiviral RSC Clone	1600	14965.7	1252.09	14973.8	1270.08	5262.33	14813.7	20076	0.26212
Lentiviral RSC Clone	1600	15387.6	792.944	15392.8	811.44	3209.96	15235.6	18445.6	0.174024
Lentiviral RSC Clone	1600	12023.3	1488.03	12033	1502.48	6316.98	11871.3	18188.3	0.34731
Lentiviral RSC Clone	1600	11561.2	663.143	11565.5	677.04	2629.75	11409.2	14039	0.187318
Lentiviral RSC Clone	1600	4662.99	525.275	4666.41	530.88	2013.49	4510.99	6524.48	0.308605
Lentiviral RSC Clone	1600	6303.06	496.984	6306.3	504.56	1887.03	6151.06	8038.09	0.234761
Lentiviral RSC Clone	1600	10279	1846.28	10291	1858.64	7918.35	10127	18045.3	0.438803
Lentiviral RSC Clone	1600	15379.9	1308.15	15388.4	1326.64	5512.92	15227.9	20740.8	0.265801
Lentiviral RSC Clone	1600	4257.06	846.643	4262.58	851.76	3450	4105.06	7555.05	0.456647
Lentiviral RSC Clone	1600	5195.64	576.155	5199.39	582.4	2240.92	5043.64	7284.56	0.307626
Lentiviral RSC Clone	1600	8541.72	842.613	8547.21	852.88	3431.98	8389.72	11821.7	0.290312
Lentiviral RSC Clone	1600	6941.85	985.656	6948.27	994	4071.38	6789.85	10861.2	0.374854
Lentiviral RSC Clone	1600	10482.5	975.8	10488.9	988.4	4027.32	10330.5	14357.8	0.280497
Lentiviral RSC Clone	1600	15520.2	2012.46	15533.3	2031.12	8661.17	15368.2	24029.4	0.360441
Lentiviral RSC Clone	1600	11947.1	1096.68	11954.2	1111.04	4567.65	11795.1	16362.8	0.27915
Lentiviral RSC Clone	1600	8848.16	1093.12	8855.28	1103.76	4551.74	8696.16	13247.9	0.343582
Lentiviral RSC Clone	1600	5372.69	1152.18	5380.2	1158.64	4815.74	5220.69	10036.4	0.479826
Lentiviral RSC Clone	1600	5145.63	1772.38	5157.18	1778.56	7588.02	4993.63	12581.6	0.603102
Lentiviral RSC Clone	1600	2034.53	540.194	2038.05	542.64	2080.18	1882.53	3962.7	0.524938
Lentiviral RSC Clone	1600	11454.6	778.071	11459.7	791.84	3143.48	11302.6	14446.1	0.217601
Lentiviral RSC Clone	1600	13525.3	1089.74	13532.4	1106	4536.63	13373.3	17909.9	0.253303
Lentiviral RSC Clone	1600	7110.12	395.773	7112.7	404.32	1434.62	6958.12	8392.74	0.170936
Lentiviral RSC Clone	1600	10676.9	1597.73	10687.3	1610.56	6807.34	10524.9	17332.2	0.392756
Lentiviral RSC Clone	1600	10660.8	1367.03	10669.7	1379.84	5776.11	10508.8	16284.9	0.354691
Lentiviral RSC Clone	1600	14273.3	766.843	14278.3	784	3093.29	14121.3	17214.6	0.17969
Lentiviral RSC Clone	1600	7988.5	661.838	7992.81	671.44	2623.92	7836.5	10460.4	0.250843
Lentiviral RSC Clone	1600	10615	2017.8	10628.1	2030.56	8685.04	10463	19148	0.453573
Lentiviral RSC Clone	1600	6864.1	1218.71	6872.04	1226.96	5113.13	6712.1	11825.2	0.432391
Lentiviral RSC Clone	1600	9304.85	811.455	9310.14	822.64	3292.71	9152.85	12445.6	0.264569
Lentiviral RSC Clone	1600	18079.3	1609.55	18089.8	1631.28	6860.17	17927.3	24787.5	0.27676
Lentiviral RSC Clone	1600	4475.97	1187.98	4483.71	1193.36	4975.76	4323.97	9299.73	0.535044
Lentiviral RSC Clone	1600	6605.84	825.9	6611.22	833.84	3357.27	6453.84	9811.11	0.342191
Lentiviral RSC Clone	1600	5784.68	1349.93	5793.48	1356.88	5699.68	5632.68	11332.4	0.502956
Lentiviral RSC Clone	1600	5793.5	963.516	5799.78	970.48	3972.41	5641.5	9613.91	0.413194
Lentiviral RSC Clone	1600	6572.84	861.779	6578.46	869.68	3517.65	6420.84	9938.49	0.353942
Lentiviral RSC Clone	1600	7412.67	1146.37	7420.14	1155.28	4789.77	7260.67	12050.4	0.397477
Lentiviral RSC Clone	1600	8409.78	1173.73	8417.43	1183.84	4912.07	8257.78	13169.8	0.372978
Lentiviral RSC Clone	1600	3914.7	308.894	3916.71	313.6	1046.27	3762.7	4808.97	0.217566
Lentiviral RSC Clone	1600	4062.76	403.356	4065.39	408.24	1468.51	3910.76	5379.27	0.272995
Lentiviral RSC Clone	1600	13134.2	2030.45	13147.5	2046.24	8741.58	12982.2	21723.8	0.402397
Lentiviral RSC Clone	1600	8628.88	1389.07	8637.93	1399.44	5874.63	8476.88	14351.5	0.409339
Lentiviral RSC Clone	1600	7431.77	1501.95	7441.56	1510.88	6379.2	7279.77	13659	0.467034
Lentiviral RSC Clone	1600	5462.63	884.954	5468.4	891.52	3621.24	5310.63	8931.87	0.405429
Lentiviral RSC Clone	1600	12277.9	1183.08	12285.6	1197.84	4953.86	12125.9	17079.8	0.290043
Lentiviral RSC Clone	1600	5645.97	689.853	5650.47	696.64	2749.15	5493.97	8243.12	0.333508
Lentiviral RSC Clone	1600	1844.2	357.863	1846.53	360.08	1265.16	1692.2	2957.36	0.427801
Lentiviral RSC Clone	1600	9696.4	956.025	9702.63	967.68	3938.93	9544.4	13483.3	0.292133
Lentiviral RSC Clone	1600	14182.8	1506.15	14192.6	1523.2	6397.98	14030.8	20428.8	0.313185
Lentiviral RSC Clone	1600	17545.8	1983.71	17558.7	2004.8	8532.66	17393.8	25926.5	0.32911
Lentiviral RSC Clone	1600	12439.1	614.488	12443.1	629.44	2412.27	12287.1	14699.4	0.164107
Lentiviral RSC Clone	1600	16701	1489.12	16710.8	1509.2	6321.85	16549	22870.9	0.276415
Lentiviral RSC Clone	1600	10320.5	1178.15	10328.2	1190.56	4931.82	10168.5	15100.3	0.326604
Lentiviral RSC Clone	1600	16647.2	1914.23	16659.7	1934.24	8222.08	16495.2	24717.3	0.332645
Lentiviral RSC Clone	1600	10310	762.647	10315	775.04	3074.54	10158	13232.5	0.232347
Lentiviral RSC Clone	1600	1483.87	643.336	1488.06	645.12	2541.22	1331.87	3873.09	0.656122
Lentiviral RSC Clone	1600	997.407	272.081	999.18	273.28	881.717	845.406	1727.12	0.510512
Lentiviral RSC Clone	1600	10106.5	1051.29	10113.4	1063.44	4364.76	9954.5	14319.3	0.304818
Lentiviral RSC Clone	1600	16648.6	733.748	16653.4	753.76	2945.36	16496.6	19442	0.151495
Lentiviral RSC Clone	1600	9567.26	663.86	9571.59	675.36	2632.96	9415.26	12048.2	0.218535
Lentiviral RSC Clone	1600	11169.2	790.734	11174.3	804.16	3200.08	11017.2	14217.3	0.225084
Lentiviral RSC Clone	1600	9419.74	1936.92	9432.36	1948.24	8323.51	9267.74	17591.2	0.473162
Lentiviral RSC Clone	1600	4477.56	1040.7	4484.34	1046.08	4317.43	4325.56	8642.98	0.499529
Lentiviral RSC Clone	1600	15193.2	942.137	15199.4	960.4	3876.85	15041.2	18918.1	0.204929
Lentiviral RSC Clone	1600	922.365	186.491	923.58	187.6	499.132	770.364	1269.5	0.393173
Lentiviral RSC Clone	1600	6923.59	983.998	6930	992.32	4063.97	6771.59	10835.6	0.375059
Lentiviral RSC Clone	1600	5928.78	1182.87	5936.49	1190	4952.92	5776.78	10729.7	0.461609
Lentiviral RSC Clone	1600	14528.8	910.456	14534.7	927.92	3735.24	14376.8	18112	0.20623
Lentiviral RSC Clone	1600	824.369	142.929	825.3	143.92	304.411	672.368	976.779	0.311648
Lentiviral RSC Clone	1600	9272.54	935.814	9278.64	946.96	3848.59	9120.54	12969.1	0.29675
Lentiviral RSC Clone	1600	8920.92	1432.4	8930.25	1443.12	6068.31	8768.92	14837.2	0.408992
Lentiviral RSC Clone	1600	14919.8	2687.43	14937.3	2705.36	11678.3	14767.8	26446.1	0.441588
Lentiviral RSC Clone	1600	10772.9	794.011	10778	806.96	3214.73	10620.9	13835.6	0.232352
Lentiviral RSC Clone	1600	4247.94	989.454	4254.39	994.56	4088.36	4095.94	8184.3	0.499537
Lentiviral RSC Clone	1600	14732.1	1620.85	14742.6	1638.56	6910.68	14580.1	21490.8	0.321565
Lentiviral RSC Clone	1600	7841.19	741.535	7846.02	750.96	2980.17	7689.19	10669.4	0.27932
Lentiviral RSC Clone	1600	6774.24	796.577	6779.43	804.72	3226.2	6622.24	9848.44	0.327585
Lentiviral RSC Clone	1600	10703.1	1445.93	10712.5	1458.8	6128.79	10551.1	16679.9	0.367436
Lentiviral RSC Clone	1600	10776.7	986.086	10783.1	999.04	4073.3	10624.7	14698	0.277133
Lentiviral RSC Clone	1600	12486.7	1633.07	12497.3	1648.08	6965.31	12334.7	19300	0.360897
Lentiviral RSC Clone	1600	7096.93	1066.67	7103.88	1075.2	4433.51	6944.93	11378.4	0.389641
Lentiviral RSC Clone	1600	5297.48	899.152	5303.34	905.52	3684.71	5145.48	8830.19	0.417285
Lentiviral RSC Clone	1600	12023.9	1594.99	12034.3	1609.44	6795.09	11871.9	18667	0.364016
Lentiviral RSC Clone	1600	7447.96	468.727	7451.01	477.68	1760.72	7295.96	9056.68	0.194411
Lentiviral RSC Clone	1600	7993.24	707.752	7997.85	717.36	2829.16	7841.24	10670.4	0.265141
Lentiviral RSC Clone	1600	4715.85	630.491	4719.96	636.16	2483.8	4563.85	7047.65	0.35243
Lentiviral RSC Clone	1600	4684.37	724.609	4689.09	730.24	2904.51	4532.37	7436.88	0.390555
Lentiviral RSC Clone	1600	12893.5	876.022	12899.2	891.52	3581.32	12741.5	16322.8	0.219406
Lentiviral RSC Clone	1600	11161.9	2199.7	11176.2	2213.12	9498.13	11009.9	20508	0.463142
Lentiviral RSC Clone	1600	3826.28	825.321	3831.66	829.92	3354.69	3674.28	7028.97	0.477266
Lentiviral RSC Clone	1600	6150.31	637.727	6154.47	645.12	2516.15	5998.31	8514.45	0.295515
Lentiviral RSC Clone	1600	5400.46	662.149	5404.77	668.64	2625.31	5248.46	7873.77	0.333425
Lentiviral RSC Clone	1600	5525.93	1130.16	5533.29	1136.8	4717.31	5373.93	10091.2	0.467466
Lentiviral RSC Clone	1600	11951.3	1517.23	11961.2	1531.6	6447.5	11799.3	18246.8	0.35335
Lentiviral RSC Clone	1600	5728.95	911.514	5734.89	918.4	3739.97	5576.95	9316.92	0.401417
Lentiviral RSC Clone	1600	7019.17	1011.88	7025.76	1020.32	4188.6	6867.17	11055.8	0.378861
Lentiviral RSC Clone	1600	13809.5	1366.04	13818.4	1382.64	5771.69	13657.5	19429.2	0.297063
Lentiviral RSC Clone	1600	15079.5	1091.79	15086.6	1109.92	4545.8	14927.5	19473.3	0.233437
Lentiviral RSC Clone	1600	9169.68	672.738	9174.06	683.76	2672.64	9017.68	11690.3	0.22862
Lentiviral RSC Clone	1600	3256.2	912.246	3262.14	916.16	3743.24	3104.2	6847.44	0.546663
Lentiviral RSC Clone	1600	6678.53	885.172	6684.3	893.2	3622.22	6526.53	10148.7	0.356913
Lentiviral RSC Clone	1600	10869	639.335	10873.2	652.4	2523.33	10717	13240.3	0.190579
Lentiviral RSC Clone	1600	10087.7	1814.59	10099.5	1826.72	7776.7	9935.7	17712.4	0.439054
Lentiviral RSC Clone	1600	2429.71	223.319	2431.17	226.24	663.752	2277.71	2941.46	0.225654
Lentiviral RSC Clone	1600	2019.37	642.693	2023.56	645.12	2538.34	1867.37	4405.71	0.576148
Lentiviral RSC Clone	1600	5065.1	1078.63	5072.13	1084.72	4486.97	4913.1	9400.07	0.477334
Lentiviral RSC Clone	1600	8797.25	591.426	8801.1	602	2309.18	8645.25	10954.4	0.210799
Lentiviral RSC Clone	1600	4901.62	836.908	4907.07	842.8	3406.48	4749.62	8156.1	0.41766
Lentiviral RSC Clone	1600	6918.02	774.564	6923.07	782.88	3127.8	6766.02	9893.82	0.316137
Lentiviral RSC Clone	1600	1519.77	258.013	1521.45	259.84	818.833	1367.77	2186.6	0.374478
Lentiviral RSC Clone	1600	8849.74	1236.48	8857.8	1247.12	5192.56	8697.74	13890.3	0.373826
Lentiviral RSC Clone	1600	7533.77	834.304	7539.21	843.36	3394.84	7381.77	10776.6	0.315019
Lentiviral RSC Clone	1600	3168.36	565.712	3172.05	569.52	2194.24	3016.36	5210.6	0.421111
Lentiviral RSC Clone	1600	14299.8	1434.33	14309.2	1451.52	6076.94	14147.8	20224.7	0.300471
Lentiviral RSC Clone	1600	12160.9	1642.98	12171.6	1657.6	7009.6	12008.9	19018.5	0.368568
Lentiviral RSC Clone	1600	3710.09	481.06	3713.22	485.52	1815.85	3558.09	5373.94	0.337899
Lentiviral RSC Clone	1600	5984.18	802.567	5989.41	809.76	3252.98	5832.18	9085.16	0.358054
Lentiviral RSC Clone	1600	342.161	85.8287	342.72	86.24	49.1738	190.16	239.334	0.205461
Lentiviral RSC Clone	1600	7810.76	963.891	7817.04	973.28	3974.09	7658.76	11632.9	0.341627
Lentiviral RSC Clone	1600	6335.11	605.585	6339.06	613.2	2372.47	6183.11	8555.58	0.277301
Lentiviral RSC Clone	1600	11862.1	1960.3	11874.9	1974.56	8428.02	11710.1	20138.1	0.418511
Lentiviral RSC Clone	1600	10396.8	882.383	10402.6	894.88	3609.75	10244.8	13854.6	0.260546
Lentiviral RSC Clone	1600	1947.87	207.099	1949.22	209.44	591.249	1795.87	2387.12	0.247683
Lentiviral RSC Clone	1600	7597.4	1414.95	7606.62	1424.08	5990.31	7445.4	13435.7	0.44585
Lentiviral RSC Clone	1600	14832.8	466.011	14835.9	483.84	1748.58	14680.8	16429.4	0.10643
Lentiviral RSC Clone	1600	5619.05	761.006	5624.01	767.76	3067.2	5467.05	8534.25	0.359399
Lentiviral RSC Clone	1600	15276.6	1782.6	15288.2	1800.96	7633.7	15124.6	22758.3	0.335425
Lentiviral RSC Clone	1600	5302.19	563.707	5305.86	570.08	2185.28	5150.19	7335.47	0.297906
Lentiviral RSC Clone	1600	6237.07	472.423	6240.15	479.92	1777.24	6085.07	7862.31	0.226046
Lentiviral RSC Clone	1600	6324.02	955.038	6330.24	962.64	3934.52	6172.02	10106.5	0.389304
Lentiviral RSC Clone	1600	15475.3	1932.44	15487.9	1951.04	8303.48	15323.3	23626.8	0.351444
Lentiviral RSC Clone	1600	9808.92	1574.13	9819.18	1585.92	6701.84	9656.92	16358.8	0.409679
Lentiviral RSC Clone	1600	2414.68	404.218	2417.31	407.12	1472.37	2262.68	3735.05	0.394203
Lentiviral RSC Clone	1600	10011.6	1594.61	10022	1606.64	6793.39	9859.6	16653	0.407938
Lentiviral RSC Clone	1600	431.974	128.281	432.81	128.8	238.935	279.973	518.908	0.460457
Lentiviral RSC Clone	1600	9842.19	723.45	9846.9	735.28	2899.33	9690.19	12589.5	0.230297
Lentiviral RSC Clone	1600	5641.48	508.979	5644.8	515.76	1940.65	5489.48	7430.12	0.261186
Lentiviral RSC Clone	1600	12700.3	2010.81	12713.4	2026.08	8653.79	12548.3	21202.1	0.408158
Lentiviral RSC Clone	1600	11204.1	1132.85	11211.5	1146.32	4729.33	11052.1	15781.4	0.299677
Lentiviral RSC Clone	1600	4730.59	785.034	4735.71	790.72	3174.6	4578.59	7753.19	0.409458
Lentiviral RSC Clone	1600	4470.36	1372.23	4479.3	1377.6	5799.36	4318.36	10117.7	0.573188
Lentiviral RSC Clone	1600	4908.18	699.14	4912.74	705.04	2790.66	4756.18	7546.84	0.369779
Lentiviral RSC Clone	1600	5877.31	477.895	5880.42	484.96	1801.7	5725.31	7527.01	0.239365
Lentiviral RSC Clone	1600	11631.9	928.498	11638	942.48	3815.89	11479.9	15295.8	0.249473
Lentiviral RSC Clone	1600	11131.6	1046.14	11138.4	1059.52	4341.74	10979.6	15321.3	0.283379
Lentiviral RSC Clone	1600	15180.2	1978.71	15193.1	1996.96	8510.31	15028.2	23538.5	0.361548
Lentiviral RSC Clone	1600	8438.38	844.977	8443.89	855.12	3442.55	8286.38	11728.9	0.293509
Lentiviral RSC Clone	1600	5685.96	935.085	5692.05	941.92	3845.33	5533.96	9379.29	0.409981
Lentiviral RSC Clone	1600	11211.6	1532.12	11221.6	1545.6	6514.06	11059.6	17573.7	0.370672
Lentiviral RSC Clone	1600	5408.56	384.939	5411.07	391.44	1386.19	5256.56	6642.75	0.208677
Lentiviral RSC Clone	1600	9128.1	1154.95	9135.63	1165.92	4828.12	8976.1	13804.2	0.349757
Lentiviral RSC Clone	1600	14220.2	2062.19	14233.6	2079.28	8883.46	14068.2	22951.7	0.387051
Lentiviral RSC Clone	1600	8796.9	1031.03	8803.62	1041.6	4274.2	8644.9	12919.1	0.330844
Lentiviral RSC Clone	1600	7588.35	1063.84	7595.28	1072.96	4420.86	7436.35	11857.2	0.372842
Lentiviral RSC Clone	1600	6848.61	888.888	6854.4	897.12	3638.83	6696.61	10335.4	0.352073
Lentiviral RSC Clone	1600	10807.3	1509.65	10817.1	1522.64	6413.62	10655.3	17068.9	0.375748
Lentiviral RSC Clone	1600	6026.77	744.836	6031.62	752.08	2994.92	5874.77	8869.69	0.337658
Lentiviral RSC Clone	1600	7215.54	653.807	7219.8	662.48	2588.02	7063.54	9651.56	0.268146
Lentiviral RSC Clone	1600	15573.8	1127.04	15581.2	1145.76	4703.36	15421.8	20125.2	0.233706
Lentiviral RSC Clone	1600	3013.88	489.177	3017.07	492.8	1852.13	2861.88	4714.01	0.392899
Lentiviral RSC Clone	1600	6661.93	1208.87	6669.81	1216.88	5069.14	6509.93	11579.1	0.437785
Lentiviral RSC Clone	1600	3119.49	331.69	3121.65	335.44	1148.17	2967.49	4115.66	0.278976
Lentiviral RSC Clone	1600	4829.59	772.035	4834.62	777.84	3116.5	4677.59	7794.09	0.399854
Lentiviral RSC Clone	1600	9124.45	1039.59	9131.22	1050.56	4312.46	8972.45	13284.9	0.324614
Lentiviral RSC Clone	1600	12918.7	1175.03	12926.3	1190.56	4917.88	12766.7	17684.6	0.278089
Lentiviral RSC Clone	1600	8163.22	1016.11	8169.84	1025.92	4207.51	8011.22	12218.7	0.344349
Lentiviral RSC Clone	1600	5191.57	716.16	5196.24	722.4	2866.74	5039.57	7906.31	0.362589
Lentiviral RSC Clone	1600	6378.14	867.613	6383.79	875.28	3543.73	6226.14	9769.87	0.36272
Lentiviral RSC Clone	1600	9162.82	1144.27	9170.28	1155.28	4780.38	9010.82	13791.2	0.346625
Lentiviral RSC Clone	1600	10140.1	1500.93	10149.9	1513.12	6374.64	9988.1	16362.7	0.389583
Lentiviral RSC Clone	1600	13216.4	1702.75	13227.5	1718.64	7276.77	13064.4	20341.2	0.357736
Lentiviral RSC Clone	1600	2337.82	2723.83	2355.57	2726.64	11841	2185.82	14026.8	0.844168
Lentiviral RSC Clone	1600	9683.64	1174.44	9691.29	1186.08	4915.24	9531.64	14446.9	0.340229
Lentiviral RSC Clone	1600	13147.5	1355.64	13156.3	1371.44	5725.2	12995.5	18720.7	0.305822
Lentiviral RSC Clone	1600	10558.3	1134.19	10565.7	1146.88	4735.32	10406.3	15141.6	0.312736
Lentiviral RSC Clone	1600	2618.69	227.012	2620.17	230.16	680.26	2466.69	3146.95	0.216165
Lentiviral RSC Clone	1600	10526.1	956.707	10532.3	969.36	3941.98	10374.1	14316.1	0.275353
Lentiviral RSC Clone	1600	13643.7	1094.64	13650.8	1111.04	4558.54	13491.7	18050.2	0.252547
Lentiviral RSC Clone	1600	6362.83	605.552	6366.78	613.2	2372.32	6210.83	8583.15	0.276393
Lentiviral RSC Clone	1600	7868.56	794.142	7873.74	803.6	3215.32	7716.56	10931.9	0.294123
Lentiviral RSC Clone	1600	8880.25	1581.97	8890.56	1592.64	6736.89	8728.25	15465.1	0.435618
Lentiviral RSC Clone	1600	2480.04	235.019	2481.57	238	716.051	2328.04	3044.09	0.235227
Lentiviral RSC Clone	1600	10562.6	1065.86	10569.5	1078.56	4429.89	10410.6	14840.5	0.2985
Lentiviral RSC Clone	1600	6601.77	1063.9	6608.7	1071.84	4421.13	6449.77	10870.9	0.406694
Lentiviral RSC Clone	1600	4687.22	1350.69	4696.02	1356.32	5703.07	4535.22	10238.3	0.557034
Lentiviral RSC Clone	1600	7896.14	333.229	7898.31	342.72	1155.05	7744.14	8899.19	0.129792
Lentiviral RSC Clone	1600	4691.03	861.801	4696.65	867.44	3517.75	4539.03	8056.78	0.43662
Lentiviral RSC Clone	1600	9269.79	777.338	9274.86	788.48	3140.2	9117.79	12258	0.256176
Lentiviral RSC Clone	1600	10283.5	1060.04	10290.4	1072.4	4403.87	10131.5	14535.4	0.302976
Lentiviral RSC Clone	1600	13712.2	1794	13723.9	1810.48	7684.66	13560.2	21244.9	0.361719
Lentiviral RSC Clone	1600	6251.93	1188.65	6259.68	1196.16	4978.76	6099.93	11078.7	0.4494
Lentiviral RSC Clone	1600	11816.1	995.477	11822.6	1009.68	4115.28	11664.1	15779.4	0.260801
Lentiviral RSC Clone	1600	7334.31	892.784	7340.13	901.6	3656.24	7182.31	10838.6	0.337337
Lentiviral RSC Clone	1600	5242.53	436.658	5245.38	442.96	1617.37	5090.53	6707.9	0.241115
Lentiviral RSC Clone	1600	8429.31	690.428	8433.81	700.56	2751.72	8277.31	11029	0.249498
Lentiviral RSC Clone	1600	6761	1184.11	6768.72	1192.24	4958.46	6609	11567.5	0.428656
Lentiviral RSC Clone	1600	10517.4	1227.2	10525.4	1239.84	5151.08	10365.4	15516.5	0.331975
Lentiviral RSC Clone	1600	6723.76	711.518	6728.4	719.6	2845.99	6571.76	9417.75	0.302194
Lentiviral RSC Clone	1600	11690.6	1502.43	11700.4	1516.48	6381.35	11538.6	17919.9	0.356103
Lentiviral RSC Clone	1600	5020.44	487.885	5023.62	493.92	1846.36	4868.44	6714.79	0.274968
Lentiviral RSC Clone	1600	2842.16	641.144	2846.34	644.56	2531.42	2690.16	5221.58	0.4848
Lentiviral RSC Clone	1600	6456.3	1151.44	6463.8	1159.2	4812.43	6304.3	11116.7	0.4329
Lentiviral RSC Clone	1600	8503.63	1369.62	8512.56	1379.84	5787.69	8351.63	14139.3	0.409333
Lentiviral RSC Clone	1600	21737.1	3155.23	21757.7	3181.36	13769.3	21585.1	35354.4	0.389465
Lentiviral RSC Clone	1600	10703.6	686.014	10708.1	698.88	2731.99	10551.6	13283.6	0.205666
Lentiviral RSC Clone	1600	8953.94	1198.84	8961.75	1209.6	5024.31	8801.94	13826.2	0.363389
Lentiviral RSC Clone	1600	8478.15	1220.13	8486.1	1230.32	5119.47	8326.15	13445.6	0.380754
Lentiviral RSC Clone	1600	10702.7	1223.06	10710.6	1235.92	5132.57	10550.7	15683.3	0.327264
Lentiviral RSC Clone	1600	5642.75	605.297	5646.69	612.08	2371.18	5490.75	7861.93	0.301603
Lentiviral RSC Clone	1600	5959.52	816.037	5964.84	823.2	3313.19	5807.52	9120.71	0.36326
Lentiviral RSC Clone	1600	10400.2	1236.86	10408.2	1249.36	5194.26	10248.2	15442.5	0.336362
Lentiviral RSC Clone	1600	4235.64	1039.87	4242.42	1044.96	4313.72	4083.64	8397.35	0.513699
Lentiviral RSC Clone	1600	7635.54	1556.02	7645.68	1565.2	6620.89	7483.54	14104.4	0.469419
Lentiviral RSC Clone	1600	5323.68	843.121	5329.17	849.52	3434.25	5171.68	8605.93	0.399056
Lentiviral RSC Clone	1600	8992.77	1909.99	9005.22	1920.8	8203.13	8840.77	17043.9	0.481294
Lentiviral RSC Clone	1600	5441.24	494.1	5444.46	500.64	1874.14	5289.24	7163.38	0.261628
Lentiviral RSC Clone	1600	8747.76	837.325	8753.22	847.84	3408.34	8595.76	12004.1	0.283932
Lentiviral RSC Clone	1600	9509.7	699.769	9514.26	711.2	2793.47	9357.7	12151.2	0.229893
Lentiviral RSC Clone	1600	4583.08	606.011	4587.03	611.52	2374.38	4431.08	6805.46	0.348893
Lentiviral RSC Clone	1600	5635.71	621.546	5639.76	628.32	2443.82	5483.71	7927.53	0.30827
Lentiviral RSC Clone	1600	6746.91	737.25	6751.71	745.36	2961.01	6594.91	9555.92	0.309861
Lentiviral RSC Clone	1600	3038.3	513.228	3041.64	516.88	1959.64	2886.3	4845.94	0.404388
Lentiviral RSC Clone	1600	7133.6	1433.43	7142.94	1442	6072.92	6981.6	13054.5	0.465197
Lentiviral RSC Clone	1600	5929.89	1013.19	5936.49	1020.32	4194.46	5777.89	9972.35	0.420609
Lentiviral RSC Clone	1600	5776.83	814.576	5782.14	821.52	3306.66	5624.83	8931.49	0.370225
Lentiviral RSC Clone	1600	1600.78	877.276	1606.5	879.2	3586.92	1448.78	5035.7	0.712299
Lentiviral RSC Clone	1600	6134.94	966.466	6141.24	973.84	3985.6	5982.94	9968.54	0.399818
Lentiviral RSC Clone	1600	9988.39	523.354	9991.8	535.36	2004.9	9836.39	11841.3	0.169314
Lentiviral RSC Clone	1600	6134.39	1050.47	6141.24	1057.84	4361.1	5982.39	10343.5	0.421627
Lentiviral RSC Clone	1600	7148.42	996.608	7154.91	1005.2	4120.34	6996.42	11116.8	0.370642
Lentiviral RSC Clone	1600	10515.2	896.241	10521	908.88	3671.7	10363.2	14034.9	0.261612
Lentiviral RSC Clone	1600	5827.57	665.555	5831.91	672.56	2640.54	5675.57	8316.11	0.317521
Lentiviral RSC Clone	1600	12366.8	1365.53	12375.7	1380.4	5769.41	12214.8	17984.2	0.320804
Lentiviral RSC Clone	1600	9077.3	1216.05	9085.23	1226.96	5101.24	8925.3	14026.5	0.363685
Lentiviral RSC Clone	1600	3161.22	888.84	3167.01	892.64	3638.61	3009.22	6647.83	0.547338
Lentiviral RSC Clone	1600	5592.34	992.878	5598.81	999.6	4103.66	5440.34	9544	0.429973
Lentiviral RSC Clone	1600	6997.83	1772.39	7009.38	1780.8	7588.06	6845.83	14433.9	0.525711
Lentiviral RSC Clone	1600	16358	1347.3	16366.8	1366.96	5687.92	16206	21893.9	0.259795
Lentiviral RSC Clone	1600	11125.7	1470.07	11135.2	1483.44	6236.7	10973.7	17210.4	0.36238
Lentiviral RSC Clone	1600	6874.08	751.097	6878.97	759.36	3022.91	6722.08	9744.99	0.310201
Lentiviral RSC Clone	1600	7900.43	1028.74	7907.13	1038.24	4263.96	7748.43	12012.4	0.354964
Lentiviral RSC Clone	1600	9240.39	842.893	9245.88	854	3433.23	9088.39	12521.6	0.274184
Lentiviral RSC Clone	1600	5401.86	929.827	5407.92	936.32	3821.83	5249.86	9071.68	0.421292
Lentiviral RSC Clone	1600	6736.27	918.703	6742.26	926.8	3772.1	6584.27	10356.4	0.36423
Lentiviral RSC Clone	1600	11284.3	1590.84	11294.6	1604.4	6776.54	11132.3	17908.8	0.378391
Lentiviral RSC Clone	1600	9812.38	2396.77	9828	2408.56	10379	9660.38	20039.4	0.517931
Lentiviral RSC Clone	1600	4253.77	1254.89	4261.95	1260	5274.85	4101.77	9376.62	0.562553
Lentiviral RSC Clone	1600	8020.44	787.239	8025.57	796.88	3184.46	7868.44	11052.9	0.288111
Lentiviral RSC Clone	1600	7886.56	836.12	7892.01	845.6	3402.96	7734.56	11137.5	0.30554
Lentiviral RSC Clone	1600	5867.37	841.907	5872.86	848.96	3428.83	5715.37	9144.19	0.374973
Lentiviral RSC Clone	1600	6310.16	1147.7	6317.64	1155.28	4795.71	6158.16	10953.9	0.43781
Lentiviral RSC Clone	1600	7862.07	631.19	7866.18	640.64	2486.93	7710.07	10197	0.243888
Lentiviral RSC Clone	1600	1108.39	159.948	1109.43	161.28	380.485	956.389	1336.87	0.284608
Lentiviral RSC Clone	1600	1407.61	1420.71	1416.87	1422.4	6016.06	1255.61	7271.67	0.827329
Lentiviral RSC Clone	1600	5013.85	435.253	5016.69	441.28	1611.09	4861.85	6472.94	0.248896
Lentiviral RSC Clone	1600	3956.27	696.924	3960.81	701.68	2780.76	3804.27	6585.02	0.422285
Lentiviral RSC Clone	1600	5606.13	1197.26	5613.93	1204	5017.24	5454.13	10471.4	0.479139
Lentiviral RSC Clone	1600	7790.47	693.996	7794.99	703.36	2767.67	7638.47	10406.1	0.265965
Lentiviral RSC Clone	1600	4661.26	597.517	4665.15	603.12	2336.41	4509.26	6845.67	0.341297
Lentiviral RSC Clone	1600	12123.2	2591.11	12140.1	2605.68	11247.7	11971.2	23218.9	0.484421
Lentiviral RSC Clone	1600	8389.06	873.036	8394.75	883.12	3567.97	8237.06	11805	0.302242
Lentiviral RSC Clone	1600	14191.5	1426.62	14200.8	1443.68	6042.48	14039.5	20082	0.300891
Lentiviral RSC Clone	1600	8454.69	1145.68	8462.16	1155.84	4786.68	8302.69	13089.4	0.365692
Lentiviral RSC Clone	1600	5979.16	509.133	5982.48	516.32	1941.33	5827.16	7768.49	0.249898
Lentiviral RSC Clone	1600	9992.37	2329.35	10007.5	2341.36	10077.7	9840.37	19918	0.505957
Lentiviral RSC Clone	1600	1964.78	416.518	1967.49	418.88	1527.35	1812.78	3340.13	0.457272
Lentiviral RSC Clone	1600	8201.85	888.381	8207.64	898.24	3636.56	8049.85	11686.4	0.311179
Lentiviral RSC Clone	1600	9406.11	1128.29	9413.46	1139.6	4708.95	9254.11	13963.1	0.337243
Lentiviral RSC Clone	1600	8253	1159.36	8260.56	1169.28	4847.83	8101	12948.8	0.374384
Lentiviral RSC Clone	1600	12706.3	992.727	12712.8	1008	4102.99	12554.3	16657.3	0.246318
Lentiviral RSC Clone	1600	8882.33	1262.76	8890.56	1273.44	5310.03	8730.33	14040.4	0.378198
Lentiviral RSC Clone	1600	12514.4	1637.52	12525	1652.56	6985.2	12362.4	19347.6	0.361037
Lentiviral RSC Clone	1600	7996.04	858.389	8001.63	868	3502.5	7844.04	11346.5	0.308684
Lentiviral RSC Clone	1600	14658.9	1832.62	14670.8	1850.24	7857.29	14506.9	22364.2	0.351334
Lentiviral RSC Clone	1600	5849.55	1450.09	5859	1457.12	6147.39	5697.55	11844.9	0.518989
Lentiviral RSC Clone	1600	7306.09	873.218	7311.78	882	3568.78	7154.09	10722.9	0.33282
Lentiviral RSC Clone	1600	3459.29	585.522	3463.11	589.68	2282.79	3307.29	5590.08	0.408365
Lentiviral RSC Clone	1600	3436.6	587.229	3440.43	591.36	2290.42	3284.6	5575.02	0.410836
Lentiviral RSC Clone	1600	5021.92	550.604	5025.51	556.64	2126.71	4869.92	6996.63	0.303962
Lentiviral RSC Clone	1600	2496.75	571.559	2500.47	574.56	2220.38	2344.75	4565.13	0.486378
Lentiviral RSC Clone	1600	11773.2	905.368	11779.1	919.52	3712.49	11621.2	15333.7	0.242114
Lentiviral RSC Clone	1600	6638.34	1058.26	6645.24	1066.24	4395.92	6486.34	10882.3	0.403953
Lentiviral RSC Clone	1600	5904.12	1583.86	5914.44	1590.96	6745.34	5752.12	12497.5	0.539737
Lentiviral RSC Clone	1600	5349.54	1320.77	5358.15	1327.2	5569.33	5197.54	10766.9	0.517266
Lentiviral RSC Clone	1600	16297.3	2054.65	16310.7	2074.24	8849.76	16145.3	24995.1	0.35406
Lentiviral RSC Clone	1600	6881.09	641.329	6885.27	649.6	2532.25	6729.09	9261.34	0.273421
Lentiviral RSC Clone	1600	6752.59	1218.28	6760.53	1226.4	5111.2	6600.59	11711.8	0.436415
Lentiviral RSC Clone	1600	4844.8	757.456	4849.74	763.28	3051.33	4692.8	7744.13	0.394019
Lentiviral RSC Clone	1600	4690.7	333.162	4692.87	338.8	1154.75	4538.7	5693.45	0.20282
Lentiviral RSC Clone	1600	4226.75	953.639	4232.97	958.72	3928.26	4074.75	8003.01	0.490848
Lentiviral RSC Clone	1600	13019	1635.23	13029.7	1650.88	6974.96	12867	19842	0.351526
Lentiviral RSC Clone	1600	4053.91	988.567	4060.35	993.44	4084.39	3901.91	7986.3	0.511425
Lentiviral RSC Clone	1600	3780.01	964.816	3786.3	969.36	3978.23	3628.01	7606.23	0.523022
Lentiviral RSC Clone	1600	4575.38	1304.9	4583.88	1310.4	5498.39	4423.38	9921.77	0.554174
Lentiviral RSC Clone	1600	6018.6	837.246	6024.06	844.48	3407.99	5866.6	9274.59	0.367455
Lentiviral RSC Clone	1600	10540.7	1714.37	10551.9	1727.04	7328.71	10388.7	17717.4	0.413645
Lentiviral RSC Clone	1600	7063.45	886.39	7069.23	894.88	3627.66	6911.45	10539.1	0.34421
Lentiviral RSC Clone	1600	9157.52	604.992	9161.46	616	2369.82	9005.52	11375.3	0.20833
Lentiviral RSC Clone	1600	6915.8	1115.05	6923.07	1123.36	4649.77	6763.8	11413.6	0.40739
Lentiviral RSC Clone	1600	11730	1447.5	11739.4	1461.6	6135.81	11578	17713.8	0.346386
Lentiviral RSC Clone	1600	8650.88	1203.12	8658.72	1213.52	5043.44	8498.88	13542.3	0.372421
Lentiviral RSC Clone	1600	6856.31	867.599	6861.96	875.84	3543.67	6704.31	10248	0.345792
Lentiviral RSC Clone	1600	5742.7	735.657	5747.49	742.56	2953.89	5590.7	8544.59	0.345703
Lentiviral RSC Clone	1600	8681.09	1401.33	8690.22	1411.76	5929.43	8529.09	14458.5	0.4101
Lentiviral RSC Clone	1600	5510.1	658.657	5514.39	665.28	2609.7	5358.1	7967.8	0.327531
Lentiviral RSC Clone	1600	14798.4	1586.05	14808.8	1603.84	6755.13	14646.4	21401.5	0.315638
Lentiviral RSC Clone	1600	7233.2	1037.39	7239.96	1046.08	4302.63	7081.2	11383.8	0.37796
Lentiviral RSC Clone	1600	12151.8	1490.67	12161.5	1505.28	6328.78	11999.8	18328.6	0.345296
Lentiviral RSC Clone	1600	10097.7	1630.9	10108.3	1643.04	6955.61	9945.7	16901.3	0.411543
Lentiviral RSC Clone	1600	2494.91	272.521	2496.69	275.52	883.684	2342.91	3226.59	0.273875
Lentiviral RSC Clone	1600	7030.96	749.229	7035.84	757.68	3014.56	6878.96	9893.52	0.3047
Lentiviral RSC Clone	1600	12680.9	1215.08	12688.8	1230.32	5096.9	12528.9	17625.8	0.289173
Lentiviral RSC Clone	1600	7323.13	1351.44	7331.94	1360.24	5706.43	7171.13	12877.6	0.44313
Lentiviral RSC Clone	1600	13774.3	1260.24	13782.5	1276.8	5298.76	13622.3	18921.1	0.280046
Lentiviral RSC Clone	1600	12834.5	1232.25	12842.5	1247.68	5173.65	12682.5	17856.1	0.28974
Lentiviral RSC Clone	1600	13739.4	1487.65	13749.1	1504.16	6315.28	13587.4	19902.7	0.317308
Lentiviral RSC Clone	1600	10038.8	1012.73	10045.3	1024.8	4192.4	9886.8	14079.2	0.297773
Lentiviral RSC Clone	1600	10635.3	627.856	10639.4	640.64	2472.02	10483.3	12955.3	0.190811
Lentiviral RSC Clone	1600	13683.8	2863.63	13702.5	2880.08	12465.9	13531.8	25997.7	0.4795
Lentiviral RSC Clone	1600	1664.32	891.759	1670.13	893.76	3651.66	1512.32	5163.98	0.707141
Lentiviral RSC Clone	1600	12495.8	1009.22	12502.3	1024.24	4176.71	12343.8	16520.5	0.25282
Lentiviral RSC Clone	1600	5840.17	859.3	5845.77	866.32	3506.57	5688.17	9194.74	0.381367
Lentiviral RSC Clone	1600	8197.11	939.347	8203.23	949.2	3864.38	8045.11	11909.5	0.324479
Lentiviral RSC Clone	1600	5912.06	1042.33	5918.85	1049.44	4324.71	5760.06	10084.8	0.428836
Lentiviral RSC Clone	1600	5043.2	669.298	5047.56	675.36	2657.27	4891.2	7548.47	0.352027
Lentiviral RSC Clone	1600	7706.98	647.056	7711.2	656.32	2557.85	7554.98	10112.8	0.252931
Lentiviral RSC Clone	1600	7055.64	1022.48	7062.3	1030.96	4235.98	6903.64	11139.6	0.380263
Lentiviral RSC Clone	1600	16325.1	1460.46	16334.6	1480.08	6193.74	16173.1	22366.8	0.276916
Lentiviral RSC Clone	1600	6701.43	850.985	6706.98	859.04	3469.4	6549.43	10018.8	0.346288
Lentiviral RSC Clone	1600	4172.54	476.025	4175.64	481.04	1793.34	4020.54	5813.88	0.308459
Lentiviral RSC Clone	1600	11835.4	1996.17	11848.4	2010.4	8588.35	11683.4	20271.8	0.423661
Lentiviral RSC Clone	1600	7168.31	457.864	7171.29	466.48	1712.16	7016.31	8728.47	0.196158
Lentiviral RSC Clone	1600	7410.31	1218.61	7418.25	1227.52	5112.68	7258.31	12371	0.41328
Lentiviral RSC Clone	1600	15583	1740.79	15594.4	1759.52	7446.81	15431	22877.8	0.325504
Lentiviral RSC Clone	1600	8241.07	1637.61	8251.74	1647.52	6985.6	8089.07	15074.7	0.4634
Lentiviral RSC Clone	1600	8340.07	753.255	8344.98	763.28	3032.55	8188.07	11220.6	0.270266
Lentiviral RSC Clone	1600	7415.12	771.167	7420.14	780.08	3112.62	7263.12	10375.7	0.29999
Lentiviral RSC Clone	1600	12126.6	809.744	12131.9	824.32	3285.06	11974.6	15259.7	0.215277
Lentiviral RSC Clone	1600	8370.25	1439.22	8379.63	1449.28	6098.8	8218.25	14317	0.425982
Lentiviral RSC Clone	1600	8840.01	1666.57	8850.87	1677.2	7115.05	8688.01	15803.1	0.450232
Lentiviral RSC Clone	1600	13274.8	1348.2	13283.5	1364.16	5691.94	13122.8	18814.7	0.302526
Lentiviral RSC Clone	1600	7316.17	583.686	7319.97	592.48	2274.58	7164.17	9438.75	0.240984
Lentiviral RSC Clone	1600	10307.7	1595.37	10318.1	1607.76	6796.79	10155.7	16952.5	0.400932
Lentiviral RSC Clone	1600	5783.76	620.808	5787.81	627.76	2440.52	5631.76	8072.28	0.302333
Lentiviral RSC Clone	1600	20894.8	1506.48	20904.7	1531.6	6399.45	20742.8	27142.2	0.235775
Lentiviral RSC Clone	1600	15951.4	801.226	15956.6	820.4	3246.98	15799.4	19046.4	0.170478
Lentiviral RSC Clone	1600	13094.9	1016.34	13101.5	1032.08	4208.54	12942.9	17151.4	0.245375
Lentiviral RSC Clone	1600	8387.71	984.478	8394.12	994.56	4066.11	8235.71	12301.8	0.330529
Lentiviral RSC Clone	1600	1714.83	874.339	1720.53	876.4	3573.8	1562.83	5136.62	0.695748
Lentiviral RSC Clone	1600	12438.7	2040.81	12452	2055.76	8787.89	12286.7	21074.6	0.41699
Lentiviral RSC Clone	1600	7897.98	631.147	7902.09	640.64	2486.73	7745.98	10232.7	0.243018
Lentiviral RSC Clone	1600	10300	850.579	10305.5	862.96	3467.59	10148	13615.6	0.254678
Lentiviral RSC Clone	1600	5787.56	425.363	5790.33	432.32	1566.88	5635.56	7202.44	0.217549
Lentiviral RSC Clone	1600	8604.71	747.337	8609.58	757.68	3006.1	8452.71	11458.8	0.26234
Lentiviral RSC Clone	1600	11024.5	856.428	11030	869.68	3493.73	10872.5	14366.2	0.243191
Lentiviral RSC Clone	1600	6467.01	376.947	6469.47	384.72	1350.47	6315.01	7665.47	0.176175
Lentiviral RSC Clone	1600	2795.98	1444.24	2805.39	1447.6	6121.24	2643.98	8765.22	0.698356
Lentiviral RSC Clone	1600	8754.96	795.876	8760.15	806.4	3223.07	8602.96	11826	0.27254
Lentiviral RSC Clone	1600	12205.3	1977.81	12218.2	1992.48	8506.28	12053.3	20559.6	0.413738
Lentiviral RSC Clone	1600	4854.79	578.244	4858.56	584.08	2250.26	4702.79	6953.05	0.323636
Lentiviral RSC Clone	1600	15607.5	980.839	15613.9	999.6	4049.85	15455.5	19505.3	0.207628
Lentiviral RSC Clone	1600	5861.38	795.434	5866.56	802.48	3221.09	5709.38	8930.47	0.360686
Lentiviral RSC Clone	1600	11181.9	1053.92	11188.8	1067.36	4376.52	11029.9	15406.4	0.284071
Lentiviral RSC Clone	1600	7283.71	827.325	7289.1	836.08	3363.64	7131.71	10495.4	0.320489
Lentiviral RSC Clone	1600	16848.9	1138.95	16856.3	1159.2	4756.6	16696.9	21453.5	0.221717
Lentiviral RSC Clone	1600	9721.58	1249.43	9729.72	1261.12	5250.44	9569.58	14820	0.35428
Lentiviral RSC Clone	1600	7957.76	1221.87	7965.72	1231.44	5127.25	7805.76	12933	0.396447
Lentiviral RSC Clone	1600	3819.34	246.849	3820.95	251.44	768.931	3667.34	4436.27	0.173328
Lentiviral RSC Clone	1600	7209.85	754.054	7214.76	762.72	3036.12	7057.85	10094	0.300786
Lentiviral RSC Clone	1600	6024.45	712.918	6029.1	720.16	2852.25	5872.45	8724.7	0.326917
Lentiviral RSC Clone	1600	9086.89	1001.56	9093.42	1012.48	4142.47	8934.89	13077.4	0.316767
Lentiviral RSC Clone	1600	6989.66	1575.28	6999.93	1583.68	6706.99	6837.66	13544.6	0.495176
Lentiviral RSC Clone	1600	9866.33	1658.06	9877.14	1669.92	7077.01	9714.33	16791.3	0.421468
Lentiviral RSC Clone	1600	6419.21	945.964	6425.37	953.68	3893.96	6267.21	10161.2	0.38322
Lentiviral RSC Clone	1600	15019.8	1456.99	15029.3	1475.04	6178.23	14867.8	21046	0.293558
Lentiviral RSC Clone	1600	9033.79	836.421	9039.24	847.28	3404.3	8881.79	12286.1	0.277086
Lentiviral RSC Clone	1600	9989	1685.91	9999.99	1697.92	7201.5	9837	17038.5	0.42266
Lentiviral RSC Clone	1600	7688.21	1015	7694.82	1024.24	4202.55	7536.21	11738.8	0.358006
Lentiviral RSC Clone	1600	5243.18	917.138	5249.16	923.44	3765.11	5091.18	8856.29	0.425134
Lentiviral RSC Clone	1600	3602.74	326.069	3604.86	330.4	1123.04	3450.74	4573.78	0.245539
Lentiviral RSC Clone	1600	12093.5	1349.06	12102.3	1363.6	5695.79	11941.5	17637.3	0.32294
Lentiviral RSC Clone	1600	12464.1	846.298	12469.6	861.28	3448.45	12312.1	15760.6	0.218803
Lentiviral RSC Clone	1600	10848.9	1689.36	10859.9	1702.4	7216.92	10696.9	17913.8	0.402869
Lentiviral RSC Clone	1600	9566.58	1155.54	9574.11	1167.04	4830.76	9414.58	14245.3	0.339112
Lentiviral RSC Clone	1600	8564.13	593.946	8568	604.24	2320.45	8412.13	10732.6	0.216206
Lentiviral RSC Clone	1600	8511.73	804.569	8516.97	814.8	3261.93	8359.73	11621.7	0.280677
Lentiviral RSC Clone	1600	7089.28	693.719	7093.8	702.24	2766.43	6937.28	9703.71	0.28509
Lentiviral RSC Clone	1600	1591.37	292.087	1593.27	294	971.143	1439.37	2410.51	0.402878
Lentiviral RSC Clone	1600	12607.7	1428.53	12617	1443.68	6051.02	12455.7	18506.7	0.326963
Lentiviral RSC Clone	1600	4183.35	750.411	4188.24	755.44	3019.84	4031.35	7051.19	0.428274
Lentiviral RSC Clone	1600	4549.88	576.931	4553.64	582.4	2244.39	4397.88	6642.27	0.337895
Lentiviral RSC Clone	1600	3979.72	482.416	3982.86	487.2	1821.91	3827.72	5649.63	0.322483
Lentiviral RSC Clone	1600	8955.07	735.716	8959.86	746.48	2954.15	8803.07	11757.2	0.251263
Lentiviral RSC Clone	1600	5129.83	812.554	5135.13	818.72	3297.62	4977.83	8275.45	0.398482
Lentiviral RSC Clone	1600	9983.2	1126.48	9990.54	1138.48	4700.86	9831.2	14532.1	0.323482
Lentiviral RSC Clone	1600	7665.75	883.426	7671.51	892.64	3614.41	7513.75	11128.2	0.324799
Lentiviral RSC Clone	1600	3671.95	1402.31	3681.09	1406.72	5933.81	3519.95	9453.76	0.627667
Lentiviral RSC Clone	1600	6176.56	1056.58	6183.45	1064	4388.41	6024.56	10413	0.421437
Lentiviral RSC Clone	1600	5324.18	669.52	5328.54	675.92	2658.26	5172.18	7830.44	0.339478
Lentiviral RSC Clone	1600	4649.34	686.571	4653.81	692.16	2734.48	4497.34	7231.82	0.378118
Lentiviral RSC Clone	1600	14487.5	1250.43	14495.7	1267.84	5254.91	14335.5	19590.4	0.268239
Lentiviral RSC Clone	1600	8552.51	1507.32	8562.33	1517.6	6403.21	8400.51	14803.7	0.43254
Lentiviral RSC Clone	1600	11736.4	1911.17	11748.9	1925.28	8208.41	11584.4	19792.8	0.414717
Lentiviral RSC Clone	1600	10265.7	1469.98	10275.3	1482.32	6236.3	10113.7	16350	0.381425
Lentiviral RSC Clone	1600	8198.02	1089.99	8205.12	1099.84	4537.75	8046.02	12583.8	0.360603
Lentiviral RSC Clone	1600	3161.85	887.719	3167.64	891.52	3633.6	3009.85	6643.45	0.546945
Lentiviral RSC Clone	1600	8998.33	1251.42	9006.48	1262.24	5259.34	8846.33	14105.7	0.372853
Lentiviral RSC Clone	1600	5024.26	578.601	5028.03	584.64	2251.85	4872.26	7124.11	0.316089
Lentiviral RSC Clone	1600	2888.99	319.087	2891.07	322.56	1091.83	2736.99	3828.82	0.285162
Lentiviral RSC Clone	1600	4340.65	587.262	4344.48	592.48	2290.57	4188.65	6479.22	0.353525
Lentiviral RSC Clone	1600	6902.22	589.783	6906.06	598.08	2301.84	6750.22	9052.06	0.254289
Lentiviral RSC Clone	1600	9865.75	491.581	9868.95	503.44	1862.88	9713.75	11576.6	0.160917
Lentiviral RSC Clone	1600	17289.6	1271.14	17297.9	1291.92	5347.49	17137.6	22485.1	0.237824
Lentiviral RSC Clone	1600	4762.98	552.595	4766.58	558.32	2135.61	4610.98	6746.59	0.316546
Lentiviral RSC Clone	1600	9100.2	990.341	9106.65	1001.28	4092.32	8948.2	13040.5	0.313816
Lentiviral RSC Clone	1600	16691.1	1859.3	16703.2	1879.36	7976.55	16539.1	24515.6	0.325366
Lentiviral RSC Clone	1600	7901.55	663.062	7905.87	672.56	2629.39	7749.55	10378.9	0.253339
Lentiviral RSC Clone	1600	5281.55	733.971	5286.33	740.32	2946.35	5129.55	8075.9	0.364833
Lentiviral RSC Clone	1600	7019.9	996.202	7026.39	1004.64	4118.52	6867.9	10986.4	0.374874
Lentiviral RSC Clone	1600	10363.1	1421.14	10372.3	1433.6	6017.98	10211.1	16229.1	0.370815
Lentiviral RSC Clone	1600	7911.14	834.971	7916.58	844.48	3397.82	7759.14	11157	0.304547
Lentiviral RSC Clone	1600	733.728	130.718	734.58	131.6	249.828	581.727	831.555	0.300435
Lentiviral RSC Clone	1600	6250.73	600.086	6254.64	607.6	2347.89	6098.73	8446.62	0.277968
Lentiviral RSC Clone	1600	11514.1	739.36	11518.9	753.2	2970.44	11362.1	14332.5	0.207252
Lentiviral RSC Clone	1600	10654.7	2392.95	10670.3	2405.76	10362	10502.7	20864.6	0.496627
Lentiviral RSC Clone	1600	6259.59	980.876	6265.98	988.4	4050.01	6107.59	10157.6	0.398717
Lentiviral RSC Clone	1600	12651.3	1305.83	12659.8	1321.04	5502.55	12499.3	18001.8	0.305666
Lentiviral RSC Clone	1600	12236.1	1611.53	12246.6	1626.24	6869.02	12084.1	18953.1	0.362422
Lentiviral RSC Clone	1600	8999.47	1171.9	9007.11	1182.72	4903.89	8847.47	13751.4	0.356611
Lentiviral RSC Clone	1600	6123.82	1126.64	6131.16	1134	4701.58	5971.82	10673.4	0.440495
Lentiviral RSC Clone	1600	6928.48	1200.15	6936.3	1208.48	5030.16	6776.48	11806.6	0.426045
Lentiviral RSC Clone	1600	14982.3	2565.83	14999	2583.84	11134.7	14830.3	25965	0.428835
Lentiviral RSC Clone	1600	1106.25	390.67	1108.8	392	1411.81	954.249	2366.06	0.596692
Lentiviral RSC Clone	1600	12994.6	746.54	12999.4	762.16	3002.54	12842.6	15845.1	0.189493
Lentiviral RSC Clone	1600	6479.79	832.771	6485.22	840.56	3387.99	6327.79	9715.78	0.34871
Lentiviral RSC Clone	1600	4998.69	828.952	5004.09	834.96	3370.92	4846.69	8217.61	0.410207
Lentiviral RSC Clone	1600	6606.69	888.619	6612.48	896.56	3637.63	6454.69	10092.3	0.360435
Lentiviral RSC Clone	1600	9589.48	1605.19	9599.94	1616.72	6840.68	9437.48	16278.2	0.420237
Lentiviral RSC Clone	1600	3440.66	351.464	3442.95	355.6	1236.56	3288.66	4525.22	0.273259
Lentiviral RSC Clone	1600	1697.49	248.28	1699.11	250.32	775.327	1545.49	2320.82	0.334075
Lentiviral RSC Clone	1600	11629.4	830.501	11634.8	844.48	3377.84	11477.4	14855.2	0.227384
Lentiviral RSC Clone	1600	5267.53	371.668	5269.95	378	1326.87	5115.53	6442.4	0.205959
Lentiviral RSC Clone	1600	12832.2	1002.1	12838.8	1017.52	4144.88	12680.2	16825.1	0.246351
Lentiviral RSC Clone	1600	4586.17	712.407	4590.81	717.92	2849.96	4434.17	7284.13	0.391256
Lentiviral RSC Clone	1600	11201.8	905.495	11207.7	918.96	3713.06	11049.8	14762.9	0.251514
Lentiviral RSC Clone	1600	7623.69	1731.32	7634.97	1740.48	7404.48	7471.69	14876.2	0.497741
Lentiviral RSC Clone	1600	6477.66	1064.05	6484.59	1071.84	4421.8	6325.66	10747.5	0.411427
Lentiviral RSC Clone	1600	11216.1	1802.04	11227.9	1815.52	7720.6	11064.1	18784.7	0.411005
Lentiviral RSC Clone	1600	2598.47	1395.76	2607.57	1398.88	5904.54	2446.47	8351	0.707045
Lentiviral RSC Clone	1600	8217.23	1139.24	8224.65	1149.12	4757.9	8065.23	12823.1	0.37104
Lentiviral RSC Clone	1600	1372.58	512.99	1375.92	514.64	1958.57	1220.58	3179.15	0.616068
Lentiviral RSC Clone	1600	15281.3	1160.43	15288.8	1178.8	4852.62	15129.3	19981.9	0.24285
Lentiviral RSC Clone	1600	5654.41	1136.16	5661.81	1142.96	4744.13	5502.41	10246.5	0.462998
Lentiviral RSC Clone	1600	5782.46	1497.21	5792.22	1504.16	6358.01	5630.46	11988.5	0.530344
Lentiviral RSC Clone	1600	3292.96	587.962	3296.79	591.92	2293.7	3140.96	5434.66	0.42205
Lentiviral RSC Clone	1600	6775.6	685.136	6780.06	693.28	2728.06	6623.6	9351.66	0.29172
Lentiviral RSC Clone	1600	5433.93	552.908	5437.53	559.44	2137.01	5281.93	7418.94	0.288048
Lentiviral RSC Clone	1600	6124.21	1549.44	6134.31	1556.8	6591.48	5972.21	12563.7	0.524645
Lentiviral RSC Clone	1600	10074.5	1223.81	10082.5	1235.92	5135.92	9922.5	15058.4	0.341066
Lentiviral RSC Clone	1600	7802.44	1176.7	7810.11	1186.08	4925.34	7650.44	12575.8	0.391653
Lentiviral RSC Clone	1600	6721.55	1245.2	6729.66	1253.28	5231.54	6569.55	11801.1	0.44331
Lentiviral RSC Clone	1600	5358.19	670.599	5362.56	677.04	2663.08	5206.19	7869.27	0.338415
Lentiviral RSC Clone	1600	17156.5	1781.46	17168.1	1802.08	7628.6	17004.5	24633.1	0.309689
Lentiviral RSC Clone	1600	5213.85	971.493	5220.18	977.76	4008.07	5061.85	9069.92	0.441908
Lentiviral RSC Clone	1600	12258.3	1581.27	12268.6	1596	6733.76	12106.3	18840.1	0.357417
Lentiviral RSC Clone	1600	19358.7	2018.49	19371.9	2041.76	8688.12	19206.7	27894.8	0.31146
Lentiviral RSC Clone	1600	9750.74	834.999	9756.18	846.72	3397.95	9598.74	12996.7	0.261447
Lentiviral RSC Clone	1600	4428.23	876.117	4433.94	881.44	3581.74	4276.23	7857.97	0.45581
Lentiviral RSC Clone	1600	8421.79	587.397	8425.62	597.52	2291.17	8269.79	10561	0.216947
Lentiviral RSC Clone	1600	10194.4	626.706	10198.4	638.96	2466.88	10042.4	12509.3	0.197204
Lentiviral RSC Clone	1600	11258.6	979.347	11265	992.88	4043.18	11106.6	15149.8	0.26688
Lentiviral RSC Clone	1600	2673.05	489.587	2676.24	492.8	1853.96	2521.05	4375.01	0.423762
Lentiviral RSC Clone	1600	9705.25	660.894	9709.56	672.56	2619.7	9553.25	12173	0.215207
Lentiviral RSC Clone	1600	13508.9	992.322	13515.4	1008.56	4101.18	13356.9	17458.1	0.234916
Lentiviral RSC Clone	1600	8066.17	633.184	8070.3	642.88	2495.84	7914.17	10410	0.239754
Lentiviral RSC Clone	1600	9943.77	1376.29	9952.74	1388.24	5817.5	9791.77	15609.3	0.372695
Lentiviral RSC Clone	1600	11260	1345.03	11268.8	1358.56	5677.77	11108	16785.8	0.338249
Lentiviral RSC Clone	1600	10082.5	683.961	10086.9	696.08	2722.81	9930.5	12653.3	0.215186
Lentiviral RSC Clone	1600	4216.18	642.852	4220.37	647.92	2539.05	4064.18	6603.23	0.384517
Lentiviral RSC Clone	1600	13669.2	1047.01	13676	1063.44	4345.63	13517.2	17862.8	0.243278
Lentiviral RSC Clone	1600	6006	1224.78	6013.98	1232	5140.26	5854	10994.3	0.46754
Lentiviral RSC Clone	1600	7025.27	655.156	7029.54	663.6	2594.05	6873.27	9467.32	0.274001
Lentiviral RSC Clone	1600	5795.06	626.954	5799.15	633.92	2467.99	5643.06	8111.05	0.304275
Lentiviral RSC Clone	1600	4291.56	290.521	4293.45	295.68	964.143	4139.56	5103.7	0.188911
Lentiviral RSC Clone	1600	8018.54	1175.88	8026.2	1185.52	4921.68	7866.54	12788.2	0.38486
Lentiviral RSC Clone	1600	3908.28	1292.82	3916.71	1297.52	5444.4	3756.28	9200.67	0.591739
Lentiviral RSC Clone	1600	7823.41	1149.8	7830.9	1159.2	4805.1	7671.41	12476.5	0.385132
Lentiviral RSC Clone	1600	7714.79	1188.57	7722.54	1197.84	4978.4	7562.79	12541.2	0.396964
Lentiviral RSC Clone	1600	5842.77	846.417	5848.29	853.44	3448.99	5690.77	9139.75	0.377361
Lentiviral RSC Clone	1600	935.241	724.076	939.96	725.2	2902.12	783.24	3685.36	0.787473
Lentiviral RSC Clone	1600	4159.22	683.241	4163.67	688.24	2719.59	4007.22	6726.81	0.404291
Lentiviral RSC Clone	1600	3576.56	862.021	3582.18	866.32	3518.73	3424.56	6943.29	0.506782
Lentiviral RSC Clone	1600	6773.32	840.258	6778.8	848.4	3421.45	6621.32	10042.8	0.340688
Lentiviral RSC Clone	1600	12929.5	1648.78	12940.2	1664.32	7035.53	12777.5	19813	0.355096
Lentiviral RSC Clone	1600	8335.1	838.941	8340.57	848.96	3415.57	8183.1	11598.7	0.294479
Lentiviral RSC Clone	1600	4385.61	358.728	4387.95	364	1269.03	4233.61	5502.64	0.230622
Lentiviral RSC Clone	1600	7757.28	1243.4	7765.38	1252.72	5223.49	7605.28	12828.8	0.40717
Lentiviral RSC Clone	1600	7119.84	935.042	7125.93	943.6	3845.14	6967.84	10813	0.355604
Lentiviral RSC Clone	1600	9131.44	1512.78	9141.3	1523.76	6427.61	8979.44	15407.1	0.417186
Lentiviral RSC Clone	1600	8563.62	1928.43	8576.19	1938.72	8285.56	8411.62	16697.2	0.496225
Lentiviral RSC Clone	1600	5399.56	1088.87	5406.66	1095.36	4532.74	5247.56	9780.3	0.463456
Lentiviral RSC Clone	1600	9014.89	1030.2	9021.6	1041.04	4270.49	8862.89	13133.4	0.325163
Lentiviral RSC Clone	1600	7138.35	704.3	7142.94	712.88	2813.73	6986.35	9800.07	0.287113
Lentiviral RSC Clone	1600	12595.7	857.9	12601.3	873.04	3500.31	12443.7	15944	0.219538
Lentiviral RSC Clone	1600	9684.51	1233.8	9692.55	1245.44	5180.58	9532.51	14713.1	0.352107
Lentiviral RSC Clone	1600	6942.03	860.776	6947.64	869.12	3513.17	6790.03	10303.2	0.340979
Lentiviral RSC Clone	1600	9455.11	956.315	9461.34	967.68	3940.23	9303.11	13243.3	0.297525
Lentiviral RSC Clone	1600	7688.93	1290.52	7697.34	1299.76	5434.11	7536.93	12971	0.418942
Lentiviral RSC Clone	1600	7196.33	701.43	7200.9	710.08	2800.9	7044.33	9845.23	0.284493
Lentiviral RSC Clone	1600	8058.92	1649.03	8069.67	1658.72	7036.65	7906.92	14943.6	0.470881
Lentiviral RSC Clone	1600	4878.39	437.656	4881.24	443.52	1621.83	4726.39	6348.22	0.255478
Lentiviral RSC Clone	1600	9124.97	765.752	9129.96	776.72	3088.41	8972.97	12061.4	0.256058
Lentiviral RSC Clone	1600	7575.67	1173.05	7583.31	1182.16	4909.03	7423.67	12332.7	0.39805
Lentiviral RSC Clone	1600	9656.14	1527.27	9666.09	1538.88	6492.38	9504.14	15996.5	0.405862
Lentiviral RSC Clone	1600	7371.29	535.46	7374.78	544.32	2059.01	7219.29	9278.3	0.221917
Lentiviral RSC Clone	1600	3277.57	435.66	3280.41	439.6	1612.91	3125.57	4738.48	0.340386
Lentiviral RSC Clone	1600	5569.31	757.146	5574.24	763.84	3049.95	5417.31	8467.25	0.360205
Lentiviral RSC Clone	1600	5937.29	844.063	5942.79	851.2	3438.46	5785.29	9223.75	0.372784
Lentiviral RSC Clone	1600	7709.48	1230.57	7717.5	1239.84	5166.14	7557.48	12723.6	0.406028
Lentiviral RSC Clone	1600	12686.4	1629.47	12697	1644.72	6949.21	12534.4	19483.6	0.35667
Lentiviral RSC Clone	1600	4569.58	744.347	4574.43	749.84	2992.73	4417.58	7410.31	0.403861
Lentiviral RSC Clone	1600	5524.23	520.32	5527.62	526.96	1991.34	5372.23	7363.57	0.270431
Lentiviral RSC Clone	1600	10661.1	1029.35	10667.8	1042.16	4266.69	10509.1	14775.8	0.288762
Lentiviral RSC Clone	1600	10561.9	1263.54	10570.1	1276.24	5313.51	10409.9	15723.4	0.337936
Lentiviral RSC Clone	1600	7796.49	1220.39	7804.44	1229.76	5120.64	7644.49	12765.1	0.401143
Lentiviral RSC Clone	1600	8494.28	2127.87	8508.15	2138.08	9177.05	8342.28	17519.3	0.523824
Lentiviral RSC Clone	1600	6258.45	769.197	6263.46	776.72	3103.81	6106.45	9210.26	0.336995
Lentiviral RSC Clone	1600	10076.8	1070.93	10083.8	1083.04	4452.55	9924.8	14377.4	0.309692
Lentiviral RSC Clone	1600	5475.2	1082.62	5482.26	1089.2	4504.81	5323.2	9828.01	0.458364
Lentiviral RSC Clone	1600	13791.4	1241.74	13799.5	1258.32	5216.07	13639.4	18855.5	0.276634
Lentiviral RSC Clone	1600	11672.3	2270.77	11687.1	2284.8	9815.81	11520.3	21336.1	0.460056
Lentiviral RSC Clone	1600	14029	1037.62	14035.8	1054.48	4303.66	13877	18180.7	0.236716
Lentiviral RSC Clone	1600	4374.53	802.262	4379.76	807.52	3251.61	4222.53	7474.14	0.435048
Lentiviral RSC Clone	1600	8398.74	1030.94	8405.46	1041.04	4273.8	8246.74	12520.5	0.341343
Lentiviral RSC Clone	1600	13609.2	1162.44	13616.8	1178.8	4861.6	13457.2	18318.8	0.265389
Lentiviral RSC Clone	1600	8490.97	1668.67	8501.85	1678.88	7124.44	8338.97	15463.4	0.460729
Lentiviral RSC Clone	1600	5932.84	752.789	5937.75	759.92	3030.47	5780.84	8811.31	0.34393
Lentiviral RSC Clone	1600	4892.31	1202.04	4900.14	1207.92	5038.61	4740.31	9778.92	0.515252
Lentiviral RSC Clone	1600	9753.52	890.996	9759.33	902.72	3648.25	9601.52	13249.8	0.275345
Lentiviral RSC Clone	1600	16458.6	1188.14	16466.3	1207.92	4976.48	16306.6	21283.1	0.233823
Lentiviral RSC Clone	1600	13270.3	1459.65	13279.8	1475.6	6190.12	13118.3	19308.4	0.320592
Lentiviral RSC Clone	1600	13198.1	2184.38	13212.4	2200.24	9429.65	13046.1	22475.7	0.419548
Lentiviral RSC Clone	1600	14857.4	756.061	14862.3	773.92	3045.1	14705.4	17750.5	0.17155
Lentiviral RSC Clone	1600	6295.33	1104.03	6302.52	1111.6	4600.51	6143.33	10743.8	0.4282
Lentiviral RSC Clone	1600	5302	399.067	5304.6	405.44	1449.34	5150	6599.34	0.219619
Lentiviral RSC Clone	1600	9980.65	2001.2	9993.69	2013.2	8610.84	9828.65	18439.5	0.466978
Lentiviral RSC Clone	1600	13692.6	645.461	13696.8	661.92	2550.72	13540.6	16091.3	0.158515
Lentiviral RSC Clone	1600	8821.24	1162.6	8828.82	1173.2	4862.32	8669.24	13531.6	0.359332
Lentiviral RSC Clone	1600	3546.98	568.057	3550.68	572.32	2204.72	3394.98	5599.7	0.393721
Lentiviral RSC Clone	1600	7692.32	1254.11	7700.49	1263.36	5271.36	7540.32	12811.7	0.41145
Lentiviral RSC Clone	1600	10843	1437.93	10852.4	1450.96	6093.03	10691	16784	0.363026
Lentiviral RSC Clone	1600	3532.03	251.114	3533.67	255.36	787.995	3380.03	4168.02	0.189057
Lentiviral RSC Clone	1600	13146.4	1032.52	13153.1	1048.32	4280.86	12994.4	17275.3	0.247803
Lentiviral RSC Clone	1600	1963.69	1549.4	1973.79	1551.76	6591.3	1811.69	8402.99	0.7844
Lentiviral RSC Clone	1600	9234.01	1531.14	9243.99	1542.24	6509.68	9082.01	15591.7	0.41751
Lentiviral RSC Clone	1600	8133.55	831.903	8138.97	841.68	3384.11	7981.55	11365.7	0.297749
Lentiviral RSC Clone	1600	7598.14	721.107	7602.84	730.24	2888.85	7446.14	10335	0.279522
Lentiviral RSC Clone	1600	5998.47	1509.27	6008.31	1516.48	6411.92	5846.47	12258.4	0.523064
Lentiviral RSC Clone	1600	15114	1111.91	15121.3	1130.08	4635.73	14962	19597.7	0.236544
Lentiviral RSC Clone	1600	8866.19	1420.14	8875.44	1430.8	6013.51	8714.19	14727.7	0.408313
Lentiviral RSC Clone	1600	1415.28	534.219	1418.76	535.92	2053.47	1263.28	3316.75	0.619121
Lentiviral RSC Clone	1600	14116.3	1073.91	14123.3	1090.88	4465.87	13964.3	18430.2	0.242313
Lentiviral RSC Clone	1600	6854.74	720.88	6859.44	729.12	2887.84	6702.74	9590.58	0.301112
Lentiviral RSC Clone	1600	10558.8	962.268	10565.1	974.96	3966.84	10406.8	14373.6	0.27598
Lentiviral RSC Clone	1600	3050.33	503.693	3053.61	507.36	1917.02	2898.33	4815.35	0.398106
Lentiviral RSC Clone	1600	1550.5	1148.94	1557.99	1150.8	4801.26	1398.5	6199.75	0.774427
Lentiviral RSC Clone	1600	7325.04	1154.88	7332.57	1163.68	4827.81	7173.04	12000.8	0.402289
Lentiviral RSC Clone	1600	21404.4	1143.55	21411.8	1169.28	4777.16	21252.4	26029.6	0.183528
Lentiviral RSC Clone	1600	3734.14	559.992	3737.79	564.48	2168.67	3582.14	5750.81	0.377107
Lentiviral RSC Clone	1600	5992.45	887.677	5998.23	894.88	3633.42	5840.45	9473.87	0.38352
Lentiviral RSC Clone	1600	22678.3	1123.54	22685.7	1150.8	4687.72	22526.3	27214	0.172254
Lentiviral RSC Clone	1600	5008.52	1059.66	5015.43	1065.68	4402.18	4856.52	9258.7	0.475464
Lentiviral RSC Clone	1600	14531.9	1106.45	14539.1	1123.92	4611.33	14379.9	18991.2	0.242814
Lentiviral RSC Clone	1600	8834.87	812.02	8840.16	822.64	3295.23	8682.87	11978.1	0.275105
Lentiviral RSC Clone	1600	10165.9	1126.26	10173.2	1138.48	4699.88	10013.9	14713.8	0.31942
Lentiviral RSC Clone	1600	5098.34	425.072	5101.11	431.2	1565.58	4946.34	6511.92	0.240418
Lentiviral RSC Clone	1600	9507.12	1385.21	9516.15	1396.64	5857.38	9355.12	15212.5	0.385037
Lentiviral RSC Clone	1600	4515.55	528.252	4518.99	533.68	2026.8	4363.55	6390.34	0.317165
Lentiviral RSC Clone	1600	9488.48	2119.95	9502.29	2131.36	9141.65	9336.48	18478.1	0.494728
Lentiviral RSC Clone	1600	12475.8	1458.92	12485.3	1473.92	6186.86	12323.8	18510.7	0.334232
Lentiviral RSC Clone	1600	7877.46	1072.45	7884.45	1081.92	4459.35	7725.46	12184.8	0.365976
Lentiviral RSC Clone	1600	13185.4	1519.67	13195.3	1535.52	6458.41	13033.4	19491.8	0.33134
Lentiviral RSC Clone	1600	14743.4	1625.32	14754	1643.04	6930.66	14591.4	21522.1	0.322026
Lentiviral RSC Clone	1600	9033.89	821.301	9039.24	832.16	3336.72	8881.89	12218.6	0.273085
Lentiviral RSC Clone	1600	5034.88	786.348	5040	792.4	3180.48	4882.88	8063.36	0.394436
Lentiviral RSC Clone	1600	6908.29	1205.22	6916.14	1213.52	5052.83	6756.29	11809.1	0.427875
Lentiviral RSC Clone	1600	9954.72	663.394	9959.04	675.36	2630.88	9802.72	12433.6	0.211594
Lentiviral RSC Clone	1600	2128.7	300.961	2130.66	303.52	1010.81	1976.7	2987.51	0.338345
Lentiviral RSC Clone	1600	5523.74	498.48	5526.99	505.12	1893.72	5371.74	7265.45	0.260646
Lentiviral RSC Clone	1600	16520.9	2451.98	16536.9	2471.84	10625.8	16368.9	26994.7	0.393626
Lentiviral RSC Clone	1600	8088.36	1096.28	8095.5	1106	4565.87	7936.36	12502.2	0.365204
Lentiviral RSC Clone	1600	7282.36	937.646	7288.47	946.4	3856.78	7130.36	10987.1	0.351027
Lentiviral RSC Clone	1600	15907.5	1155.76	15915.1	1174.88	4831.74	15755.5	20587.2	0.234696
Lentiviral RSC Clone	1600	8615.68	1190.28	8623.44	1200.64	4986.04	8463.68	13449.7	0.370717
Lentiviral RSC Clone	1600	7968.75	1274.5	7977.06	1284.08	5362.51	7816.75	13179.3	0.40689
Lentiviral RSC Clone	1600	3829.16	479.797	3832.29	484.4	1810.2	3677.16	5487.36	0.329886
Lentiviral RSC Clone	1600	9645.59	1115.13	9652.86	1126.72	4650.13	9493.59	14143.7	0.328777
Lentiviral RSC Clone	1600	6699.36	2425.71	6715.17	2433.76	10508.4	6547.36	17055.7	0.61612
Lentiviral RSC Clone	1600	8561	976.99	8567.37	987.28	4032.64	8409	12441.6	0.324125
Lentiviral RSC Clone	1600	6194.13	777.674	6199.2	785.12	3141.71	6042.13	9183.83	0.342091
Lentiviral RSC Clone	1600	1546.33	435.501	1549.17	437.36	1612.2	1394.33	3006.53	0.536233
Lentiviral RSC Clone	1600	6920.49	1071.92	6927.48	1080.24	4456.98	6768.49	11225.5	0.397042
Lentiviral RSC Clone	1600	8371.03	739.218	8375.85	749.28	2969.81	8219.03	11188.8	0.265426
Lentiviral RSC Clone	1600	2405.78	706.068	2410.38	708.96	2821.63	2253.78	5075.41	0.555941
Lentiviral RSC Clone	1600	6990.45	971.037	6996.78	979.44	4006.03	6838.45	10844.5	0.369408
Lentiviral RSC Clone	1600	6792.93	538.955	6796.44	547.12	2074.64	6640.93	8715.57	0.238038
Lentiviral RSC Clone	1600	9388.8	883.594	9394.56	894.88	3615.17	9236.8	12852	0.281293
Lentiviral RSC Clone	1600	5981.11	597.611	5985	604.8	2336.83	5829.11	8165.94	0.286168
Lentiviral RSC Clone	1600	15791.6	1056.78	15798.5	1075.76	4389.3	15639.6	20028.9	0.219148
Lentiviral RSC Clone	1600	10509.7	1154.97	10517.2	1167.6	4828.21	10357.7	15185.9	0.31794
Lentiviral RSC Clone	1600	7362.35	746.59	7367.22	755.44	3002.76	7210.35	10213.1	0.29401
Lentiviral RSC Clone	1600	6658.67	452.316	6661.62	460.32	1687.36	6506.67	8194.03	0.205926
Lentiviral RSC Clone	1600	7131.58	1549.35	7141.68	1557.92	6591.08	6979.58	13570.7	0.485686
Lentiviral RSC Clone	1600	12667	1513.01	12676.9	1528.24	6428.64	12515	18943.6	0.339356
Lentiviral RSC Clone	1600	14114.6	1243.03	14122.7	1260	5221.84	13962.6	19184.4	0.272191
Lentiviral RSC Clone	1600	11574.9	1761.29	11586.3	1775.2	7538.45	11422.9	18961.3	0.397569
Lentiviral RSC Clone	1600	13544.7	818.119	13550	834.4	3322.49	13392.7	16715.2	0.198771
Lentiviral RSC Clone	1600	12557.9	1633.55	12568.5	1648.64	6967.45	12405.9	19373.3	0.359641
Lentiviral RSC Clone	1600	6113.36	1184.33	6121.08	1191.68	4959.45	5961.36	10920.8	0.454128
Lentiviral RSC Clone	1600	7256.02	822.318	7261.38	831.04	3341.26	7104.02	10445.3	0.319883
Lentiviral RSC Clone	1600	9467.16	1523.58	9477.09	1534.96	6475.89	9315.16	15791	0.410099
Lentiviral RSC Clone	1600	8244.42	736.01	8249.22	745.92	2955.47	8092.42	11047.9	0.267514
Lentiviral RSC Clone	1600	7931.61	1657.03	7942.41	1666.56	7072.41	7779.61	14852	0.476192
Lentiviral RSC Clone	1600	6222.69	843.16	6228.18	850.64	3434.43	6070.69	9505.12	0.361324
Lentiviral RSC Clone	1600	5604.56	567.263	5608.26	574	2201.17	5452.56	7653.73	0.287595
Lentiviral RSC Clone	1600	6839.1	607.779	6843.06	616	2382.28	6687.1	9069.38	0.262673
Lentiviral RSC Clone	1600	6607.59	750.858	6612.48	758.8	3021.84	6455.59	9477.43	0.318846
Lentiviral RSC Clone	1600	1822.74	267.729	1824.48	269.92	862.264	1670.74	2533	0.340412
Lentiviral RSC Clone	1600	6401	1032.79	6407.73	1040.48	4282.07	6249	10531.1	0.406613
Lentiviral RSC Clone	1600	14532.7	1660.85	14543.5	1678.32	7089.48	14380.7	21470.2	0.330201
Lentiviral RSC Clone	1600	8657.82	814.473	8663.13	824.88	3306.2	8505.82	11812	0.279901
Lentiviral RSC Clone	1600	10621	992.433	10627.5	1005.2	4101.67	10469	14570.7	0.281502
Lentiviral RSC Clone	1600	6771.08	894.021	6776.91	902.16	3661.77	6619.08	10280.9	0.356174
Lentiviral RSC Clone	1600	2173.86	234.267	2175.39	236.88	712.689	2021.86	2734.55	0.260624
Lentiviral RSC Clone	1600	12374.7	1994.41	12387.7	2009.28	8580.49	12222.7	20803.2	0.41246
Lentiviral RSC Clone	1600	7741.26	800.455	7746.48	809.76	3243.54	7589.26	10832.8	0.299418
Lentiviral RSC Clone	1600	5976.66	506.896	5979.96	514.08	1931.33	5824.66	7755.99	0.249012
Lentiviral RSC Clone	1600	4391.73	773.681	4396.77	778.96	3123.86	4239.73	7363.59	0.42423
Lentiviral RSC Clone	1600	4539.39	735.984	4544.19	741.44	2955.35	4387.39	7342.74	0.402486
Lentiviral RSC Clone	1600	1974.65	737.946	1979.46	740.32	2964.12	1822.65	4786.77	0.619232
Lentiviral RSC Clone	1600	9904.12	887.455	9909.9	899.36	3632.42	9752.12	13384.5	0.271389
Lentiviral RSC Clone	1600	9117.41	1152.16	9124.92	1163.12	4815.65	8965.41	13781.1	0.34944
Lentiviral RSC Clone	1600	3016.41	1358.29	3025.26	1361.92	5737.05	2864.41	8601.45	0.666985
Lentiviral RSC Clone	1600	6994.06	1094.79	7001.19	1103.2	4559.21	6842.06	11401.3	0.399886
Lentiviral RSC Clone	1600	4246.97	752.575	4251.87	757.68	3029.51	4094.97	7124.48	0.425226
Lentiviral RSC Clone	1600	7875.54	1270.69	7883.82	1280.16	5345.48	7723.54	13069	0.409019
Lentiviral RSC Clone	1600	11122.8	1625.19	11133.4	1638.56	6930.08	10970.8	17900.9	0.387136
Lentiviral RSC Clone	1600	9691.94	1059.63	9698.85	1071.28	4402.04	9539.94	13942	0.31574
Lentiviral RSC Clone	1600	17224.6	1966.74	17237.4	1987.44	8456.8	17072.6	25529.4	0.331257
Lentiviral RSC Clone	1600	8246.1	961.688	8252.37	971.6	3964.24	8094.1	12058.3	0.328755
Lentiviral RSC Clone	1600	12762.1	1996.74	12775.1	2012.08	8590.9	12610.1	21201	0.405212
Lentiviral RSC Clone	1600	5170.23	607.545	5174.19	613.76	2381.23	5018.23	7399.46	0.321812
Lentiviral RSC Clone	1600	4383.45	593.371	4387.32	598.64	2317.88	4231.45	6549.32	0.353911
Lentiviral RSC Clone	1600	7425.79	1066.83	7432.74	1075.76	4434.23	7273.79	11708	0.378734
Lentiviral RSC Clone	1600	9647.88	1150.4	9655.38	1162	4807.78	9495.88	14303.7	0.336122
Lentiviral RSC Clone	1600	7823.24	692.276	7827.75	701.68	2759.98	7671.24	10431.2	0.264588
Lentiviral RSC Clone	1600	13153.7	1270.51	13162	1286.32	5344.67	13001.7	18346.4	0.29132
Lentiviral RSC Clone	1600	13457.9	799.183	13463.1	815.36	3237.85	13305.9	16543.7	0.195714
Lentiviral RSC Clone	1600	2002.29	750.233	2007.18	752.64	3019.04	1850.29	4869.33	0.620012
Lentiviral RSC Clone	1600	11399.2	1069.9	11406.2	1083.6	4447.95	11247.2	15695.1	0.283396
Lentiviral RSC Clone	1600	9098.52	1150.5	9106.02	1161.44	4808.23	8946.52	13754.7	0.349569
Lentiviral RSC Clone	1600	8693.3	784.19	8698.41	794.64	3170.83	8541.3	11712.1	0.270731
Lentiviral RSC Clone	1600	10979.9	1125.28	10987.2	1138.48	4695.5	10827.9	15523.4	0.302479
Lentiviral RSC Clone	1600	5292.2	742.359	5297.04	748.72	2983.85	5140.2	8124.05	0.367286
Lentiviral RSC Clone	1600	11592.7	474.945	11595.8	488.88	1788.51	11440.7	13229.2	0.135194
Lentiviral RSC Clone	1600	8698.78	1297.14	8707.23	1307.6	5463.71	8546.78	14010.5	0.389973
Lentiviral RSC Clone	1600	14708	961.761	14714.3	979.44	3964.57	14556	18520.6	0.214063
Lentiviral RSC Clone	1600	14790	1434.3	14799.3	1452.08	6076.81	14638	20714.8	0.293356
Lentiviral RSC Clone	1600	6930.38	618.31	6934.41	626.64	2429.35	6778.38	9207.73	0.263838
Lentiviral RSC Clone	1600	1050.13	399.698	1052.73	400.96	1452.16	898.129	2350.29	0.617865
Lentiviral RSC Clone	1600	18361.7	2068.97	18375.2	2091.04	8913.77	18209.7	27123.5	0.328637
Lentiviral RSC Clone	1600	3922.68	341.365	3924.9	346.08	1191.41	3770.68	4962.09	0.240103
Lentiviral RSC Clone	1600	7988.41	964.798	7994.7	974.4	3978.15	7836.41	11814.6	0.336716
Lentiviral RSC Clone	1600	11725.1	944.066	11731.2	958.16	3885.47	11573.1	15458.6	0.251348
Lentiviral RSC Clone	1600	5081.88	920.691	5087.88	926.8	3780.99	4929.88	8710.87	0.434054
Lentiviral RSC Clone	1600	5224.15	744.681	5229	750.96	2994.23	5072.15	8066.38	0.371199
Lentiviral RSC Clone	1600	12809.4	924.843	12815.5	940.24	3799.55	12657.4	16456.9	0.230878
Lentiviral RSC Clone	1600	11375.2	1072.17	11382.2	1085.84	4458.1	11223.2	15681.3	0.284294
Lentiviral RSC Clone	1600	6423.79	918.518	6429.78	926.24	3771.27	6271.79	10043.1	0.37551
Lentiviral RSC Clone	1600	11013.8	1914.84	11026.3	1928.08	8224.81	10861.8	19086.6	0.43092
Lentiviral RSC Clone	1600	5173.99	996.741	5180.49	1002.96	4120.93	5021.99	9142.92	0.450724
Lentiviral RSC Clone	1600	5945.17	892.214	5950.98	899.36	3653.7	5793.17	9446.87	0.386763
Lentiviral RSC Clone	1600	5898.46	1195.79	5906.25	1202.88	5010.67	5746.46	10757.1	0.4658
Lentiviral RSC Clone	1600	4562.09	734.276	4566.87	739.76	2947.72	4410.09	7357.81	0.400624
Lentiviral RSC Clone	1600	9282.02	1221.96	9289.98	1233.12	5127.65	9130.02	14257.7	0.359642
Lentiviral RSC Clone	1600	11813.5	1489.96	11823.2	1504.16	6325.61	11661.5	17987.1	0.351675
Lentiviral RSC Clone	1600	11200.4	740.857	11205.2	754.32	2977.13	11048.4	14025.5	0.212265
Lentiviral RSC Clone	1600	6649.61	586.167	6653.43	594.16	2285.67	6497.61	8783.28	0.26023
Lentiviral RSC Clone	1600	5812.91	886.213	5818.68	893.2	3626.87	5660.91	9287.78	0.390499
Lentiviral RSC Clone	1600	8402.15	701.66	8406.72	711.76	2801.92	8250.15	11052.1	0.25352
Lentiviral RSC Clone	1600	4943.16	842.458	4948.65	848.4	3431.29	4791.16	8222.45	0.417307
Lentiviral RSC Clone	1600	7815.26	950.446	7821.45	959.84	3913.99	7663.26	11577.3	0.338076
Lentiviral RSC Clone	1600	11030.3	1506.02	11040.1	1519.28	6397.39	10878.3	17275.7	0.370312
Lentiviral RSC Clone	1600	6293.62	1074.91	6300.63	1082.48	4470.34	6141.62	10612	0.421255
Lentiviral RSC Clone	1600	12577.9	1651.44	12588.7	1666.56	7047.42	12425.9	19473.3	0.361901
Lentiviral RSC Clone	1600	14402.2	902.768	14408.1	920.08	3700.87	14250.2	17951.1	0.206164
Lentiviral RSC Clone	1600	6929.19	898.311	6935.04	906.64	3680.95	6777.19	10458.1	0.35197
Lentiviral RSC Clone	1600	10210.5	1625.73	10221.1	1638	6932.5	10058.5	16991	0.40801
Lentiviral RSC Clone	1600	11063.2	1381.66	11072.2	1394.96	5841.51	10911.2	16752.7	0.34869
Lentiviral RSC Clone	1600	123.812	45.7712	124.11	45.92	-129.882	-28.189	-158.071	NA
Lentiviral RSC Clone	1600	7703.65	1062.58	7710.57	1071.84	4415.23	7551.65	11966.9	0.368954
Lentiviral RSC Clone	1600	10082.9	1192.44	10090.7	1204.56	4995.7	9930.9	14926.6	0.334684
Lentiviral RSC Clone	1600	5468.2	1770.87	5479.74	1777.44	7581.27	5316.2	12897.5	0.587811
Lentiviral RSC Clone	1600	10095.3	946.585	10101.4	958.72	3896.73	9943.3	13840	0.281555
Lentiviral RSC Clone	1600	11449.7	3088.08	11469.8	3101.84	13469.2	11297.7	24766.9	0.543838
Lentiviral RSC Clone	1600	10577.8	1345.29	10586.5	1358	5678.94	10425.8	16104.7	0.352625
Lentiviral RSC Clone	1600	9308.07	511.291	9311.4	522.48	1950.98	9156.07	11107	0.175652
Lentiviral RSC Clone	1600	6903.94	1098.26	6911.1	1106.56	4574.72	6751.94	11326.7	0.403889
Lentiviral RSC Clone	1600	4963.42	827.874	4968.81	833.84	3366.1	4811.42	8177.52	0.411628
Lentiviral RSC Clone	1600	5657	834.32	5662.44	841.12	3394.91	5505	8899.91	0.381455
Lentiviral RSC Clone	1600	12101	1268.97	12109.2	1283.52	5337.79	11949	17286.8	0.308778
Lentiviral RSC Clone	1600	2305.2	382.509	2307.69	385.28	1375.33	2153.2	3528.53	0.389774
Lentiviral RSC Clone	1600	4554.13	1084.29	4561.2	1089.76	4512.27	4402.13	8914.4	0.506178
Lentiviral RSC Clone	1600	9481.18	1113.08	9488.43	1124.48	4640.96	9329.18	13970.1	0.332206
Lentiviral RSC Clone	1600	8535.33	1050.38	8542.17	1060.64	4360.69	8383.33	12744	0.342176
Lentiviral RSC Clone	1600	11037.2	1119.05	11044.5	1132.32	4667.65	10885.2	15552.8	0.300115
Lentiviral RSC Clone	1600	11073.9	1390.61	11083	1403.92	5881.51	10921.9	16803.4	0.350019
Lentiviral RSC Clone	1600	12435.3	1208.65	12443.1	1223.6	5068.16	12283.3	17351.5	0.292088
Lentiviral RSC Clone	1600	5956.01	581.401	5959.8	588.56	2264.37	5804.01	8068.38	0.280647
Lentiviral RSC Clone	1600	14590.4	1408.22	14599.6	1425.76	5960.23	14438.4	20398.6	0.292188
Lentiviral RSC Clone	1600	2557.26	856.526	2562.84	859.6	3494.17	2405.26	5899.43	0.59229
Lentiviral RSC Clone	1600	5235.03	910.987	5240.97	917.28	3737.61	5083.03	8820.64	0.423735
Lentiviral RSC Clone	1600	7811.43	958.291	7817.67	967.68	3949.06	7659.43	11608.5	0.340187
Lentiviral RSC Clone	1600	12185	2489.67	12201.2	2504.32	10794.3	12033	22827.3	0.472868
Lentiviral RSC Clone	1600	10234.7	1006.34	10241.3	1018.64	4163.84	10082.7	14246.5	0.29227
Lentiviral RSC Clone	1600	13515.6	1412.87	13524.8	1429.12	5981.02	13363.6	19344.6	0.309182
Lentiviral RSC Clone	1600	7001.3	1046.06	7008.12	1054.48	4341.38	6849.3	11190.7	0.387946
Lentiviral RSC Clone	1600	9067.85	1023.98	9074.52	1034.88	4242.69	8915.85	13158.5	0.322429
Lentiviral RSC Clone	1600	6344.22	754.534	6349.14	762.16	3038.27	6192.22	9230.49	0.329156
Lentiviral RSC Clone	1600	10148.3	835.082	10153.7	847.28	3398.32	9996.3	13394.6	0.253708
Lentiviral RSC Clone	1600	6007.85	360.698	6010.2	367.92	1277.83	5855.85	7133.68	0.179127
Lentiviral RSC Clone	1600	4160.31	708.439	4164.93	713.44	2832.23	4008.31	6840.54	0.414036
Lentiviral RSC Clone	1600	8745.14	1626.37	8755.74	1636.88	6935.36	8593.14	15528.5	0.446621
Lentiviral RSC Clone	1600	10654	1344.63	10662.8	1357.44	5675.99	10502	16178	0.350846
Lentiviral RSC Clone	1600	11045	989.684	11051.5	1002.96	4089.39	10893	14982.4	0.272946
Lentiviral RSC Clone	1600	13205.8	2559.57	13222.4	2575.44	11106.7	13053.8	24160.5	0.459706
Lentiviral RSC Clone	1600	12645.9	1466.56	12655.4	1481.76	6221.01	12493.9	18714.9	0.332409
Lentiviral RSC Clone	1600	2752.66	647.971	2756.88	651.28	2561.94	2600.66	5162.6	0.49625
Lentiviral RSC Clone	1600	8868	1044.94	8874.81	1055.6	4336.38	8716	13052.4	0.332229
Lentiviral RSC Clone	1600	6666.86	936.706	6672.96	944.72	3852.57	6514.86	10367.4	0.371604
Lentiviral RSC Clone	1600	10054.2	1055.83	10061.1	1067.92	4385.06	9902.2	14287.3	0.306921
Lentiviral RSC Clone	1600	4107.26	536.023	4110.75	540.96	2061.53	3955.26	6016.79	0.34263
Lentiviral RSC Clone	1600	11808.5	1477.65	11818.2	1491.84	6270.58	11656.5	17927.1	0.349783
Lentiviral RSC Clone	1600	7087.33	1186.52	7095.06	1195.04	4969.24	6935.33	11904.6	0.417423
Lentiviral RSC Clone	1600	9207.46	1641.49	9218.16	1652.56	7002.94	9055.46	16058.4	0.436092
Lentiviral RSC Clone	1600	7683.79	822.364	7689.15	831.6	3341.47	7531.79	10873.3	0.307311
Lentiviral RSC Clone	1600	5624.64	967.079	5630.94	973.84	3988.34	5472.64	9460.98	0.421557
Lentiviral RSC Clone	1600	8087.26	780.439	8092.35	790.16	3154.07	7935.26	11089.3	0.284424
Lentiviral RSC Clone	1600	12554.3	1303.15	12562.8	1318.24	5490.57	12402.3	17892.9	0.306858
Lentiviral RSC Clone	1600	16601.6	1282.6	16609.9	1302.56	5398.71	16449.6	21848.3	0.2471
Lentiviral RSC Clone	1600	11373.9	992.088	11380.3	1005.76	4100.13	11221.9	15322	0.267597
Lentiviral RSC Clone	1600	8824.78	1200.11	8832.6	1210.72	5029.98	8672.78	13702.8	0.367078
Lentiviral RSC Clone	1600	3018.33	387.252	3020.85	390.88	1396.53	2866.33	4262.86	0.327604
Lentiviral RSC Clone	1600	7465.31	1576.39	7475.58	1585.36	6711.95	7313.31	14025.3	0.478561
Lentiviral RSC Clone	1600	9138.25	757.896	9143.19	768.88	3053.3	8986.25	12039.5	0.253606
Lentiviral RSC Clone	1600	9332.97	1329.98	9341.64	1341.2	5610.5	9180.97	14791.5	0.379306
Lentiviral RSC Clone	1600	11321.1	1355.59	11329.9	1369.2	5724.98	11169.1	16894.1	0.338875
Lentiviral RSC Clone	1600	7766.15	849.145	7771.68	858.48	3461.18	7614.15	11075.3	0.312513
Lentiviral RSC Clone	1600	7652.39	1001.04	7658.91	1010.24	4140.15	7500.39	11640.5	0.355666
Lentiviral RSC Clone	1600	8390.71	1102.63	8397.9	1112.72	4594.25	8238.71	12833	0.358004
Lentiviral RSC Clone	1600	7943.06	576.772	7946.82	586.32	2243.68	7791.06	10034.7	0.223591
Lentiviral RSC Clone	1600	5606.06	530.301	5609.52	537.04	2035.95	5454.06	7490.01	0.271823
Lentiviral RSC Clone	1600	12218.8	1257.07	12227	1271.76	5284.59	12066.8	17351.4	0.304563
Lentiviral RSC Clone	1600	7341.48	1049.58	7348.32	1058.4	4357.12	7189.48	11546.6	0.377351
Lentiviral RSC Clone	1600	5810.6	949.496	5816.79	956.48	3909.75	5658.6	9568.34	0.408613
Lentiviral RSC Clone	1600	11435.2	1343.69	11444	1357.44	5671.78	11283.2	16955	0.33452
Lentiviral RSC Clone	1600	1185.66	289.775	1187.55	291.2	960.809	1033.66	1994.47	0.481737
Lentiviral RSC Clone	1600	3889.64	576.605	3893.4	581.28	2242.93	3737.64	5980.57	0.375036
Lentiviral RSC Clone	1600	1170.25	1011.63	1176.84	1013.04	4187.48	1018.25	5205.73	0.804399
Lentiviral RSC Clone	1600	6392.05	956.637	6398.28	964.32	3941.67	6240.05	10181.7	0.387132
Lentiviral RSC Clone	1600	6971.78	935.78	6977.88	944.16	3848.44	6819.78	10668.2	0.360738
Lentiviral RSC Clone	1600	2271.36	644.07	2275.56	646.8	2544.5	2119.36	4663.86	0.545578
Lentiviral RSC Clone	1600	8069.15	950.141	8075.34	959.84	3912.63	7917.15	11829.8	0.330744
Lentiviral RSC Clone	1600	7410.49	514.692	7413.84	523.6	1966.18	7258.49	9224.67	0.213144
Lentiviral RSC Clone	1600	16568.6	1221.6	16576.6	1241.52	5126.04	16416.6	21542.6	0.237949
Lentiviral RSC Clone	1600	3856.89	672.404	3861.27	677.04	2671.15	3704.89	6376.04	0.418936
Lentiviral RSC Clone	1600	1252.63	164.254	1253.7	165.76	399.733	1100.63	1500.36	0.266424
Lentiviral RSC Clone	1600	4032.23	641.393	4036.41	646.24	2532.53	3880.23	6412.76	0.394921
Lentiviral RSC Clone	1600	1608.75	525.026	1612.17	526.96	2012.38	1456.75	3469.12	0.580082
Lentiviral RSC Clone	1600	14622.7	816.263	14628	833.84	3314.2	14470.7	17784.9	0.186349
Lentiviral RSC Clone	1600	4671.22	615.985	4675.23	621.6	2418.96	4519.22	6938.18	0.348645
Lentiviral RSC Clone	1600	8758.66	1581.55	8768.97	1592.08	6735.01	8606.66	15341.7	0.439001
Lentiviral RSC Clone	1600	12294.1	1114.74	12301.4	1129.52	4648.38	12142.1	16790.5	0.276846
Lentiviral RSC Clone	1600	7203	741.742	7207.83	750.4	2981.09	7051	10032.1	0.297155
Lentiviral RSC Clone	1600	6024.22	1135.16	6031.62	1142.4	4739.66	5872.22	10611.9	0.446637
Lentiviral RSC Clone	1600	6793.77	700.234	6798.33	708.4	2795.55	6641.77	9437.32	0.296223
Lentiviral RSC Clone	1600	8001.95	627.102	8006.04	636.72	2468.65	7849.95	10318.6	0.239243
Lentiviral RSC Clone	1600	18828.8	3486.33	18851.5	3508.96	15249.3	18676.8	33926.1	0.449486
Lentiviral RSC Clone	1600	11116	829.438	11121.4	842.8	3373.09	10964	14337.1	0.23527
Lentiviral RSC Clone	1600	8172.77	1581.14	8183.07	1590.96	6733.18	8020.77	14753.9	0.456365
Lentiviral RSC Clone	1600	9216.82	1365.4	9225.72	1376.48	5768.83	9064.82	14833.6	0.388901
Lentiviral RSC Clone	1600	9611.19	690.127	9615.69	701.68	2750.37	9459.19	12209.6	0.225264
Lentiviral RSC Clone	1600	6854.08	629.601	6858.18	637.84	2479.82	6702.08	9181.9	0.270077
Lentiviral RSC Clone	1600	8243.45	595.451	8247.33	605.36	2327.17	8091.45	10418.6	0.223367
Lentiviral RSC Clone	1600	3717.03	671.452	3721.41	675.92	2666.9	3565.03	6231.92	0.427941
Lentiviral RSC Clone	1600	6438.33	1007.54	6444.9	1015.28	4169.2	6286.33	10455.5	0.398756
Lentiviral RSC Clone	1600	8298.02	1695.23	8309.07	1705.2	7243.16	8146.02	15389.2	0.470666
Lentiviral RSC Clone	1600	16285.1	1996.99	16298.1	2016.56	8592.02	16133.1	24725.1	0.347502
Lentiviral RSC Clone	1600	15250	1709.83	15261.1	1728.16	7308.42	15098	22406.4	0.326175
Lentiviral RSC Clone	1600	8365.58	898.824	8371.44	908.88	3683.24	8213.58	11896.8	0.309599
Lentiviral RSC Clone	1600	5298.95	480.271	5302.08	486.64	1812.32	5146.95	6959.27	0.260418
Lentiviral RSC Clone	1600	7263.22	780.869	7268.31	789.6	3155.99	7111.22	10267.2	0.307385
Lentiviral RSC Clone	1600	9009.48	1279.41	9017.82	1290.24	5384.45	8857.48	14241.9	0.37807
Lentiviral RSC Clone	1600	18696.6	1443.61	18706	1466.08	6118.42	18544.6	24663	0.248081
Lentiviral RSC Clone	1600	1258.71	197.847	1260	199.36	549.893	1106.71	1656.6	0.33194
Lentiviral RSC Clone	1600	16736.7	1328.36	16745.4	1348.48	5603.26	16584.7	22188	0.252536
Lentiviral RSC Clone	1600	11356.8	1578.43	11367.1	1592.08	6721.07	11204.8	17925.9	0.374937
Lentiviral RSC Clone	1600	7508.96	1355.69	7517.79	1364.72	5725.42	7356.96	13082.4	0.437644
Lentiviral RSC Clone	1600	10753.1	1513.07	10762.9	1526	6428.91	10601.1	17030	0.377505
Lentiviral RSC Clone	1600	11326.6	1085.67	11333.7	1099.28	4518.44	11174.6	15693	0.287926
Lentiviral RSC Clone	1600	14396.3	742.615	14401.2	759.92	2984.99	14244.3	17229.3	0.173251
Lentiviral RSC Clone	1600	8942.67	1380.85	8951.67	1391.6	5837.89	8790.67	14628.6	0.399075
Lentiviral RSC Clone	1600	10830.5	1040.34	10837.3	1053.36	4315.82	10678.5	14994.3	0.28783
Lentiviral RSC Clone	1600	4383.46	1172.41	4391.1	1177.68	4906.17	4231.46	9137.62	0.536919
Lentiviral RSC Clone	1600	15174.4	927.04	15180.5	945.28	3809.37	15022.4	18831.8	0.202284
Lentiviral RSC Clone	1600	6457.28	1096.56	6464.43	1104.32	4567.12	6305.28	10872.4	0.420065
Lentiviral RSC Clone	1600	7490.91	935.156	7497	944.16	3845.65	7338.91	11184.6	0.343835
Lentiviral RSC Clone	1600	9616.45	1042.92	9623.25	1054.48	4327.35	9464.45	13791.8	0.313762
Lentiviral RSC Clone	1600	7255.08	677.279	7259.49	686	2692.94	7103.08	9796.02	0.274902
Lentiviral RSC Clone	1600	12511.5	1395.04	12520.6	1410.08	5901.32	12359.5	18260.8	0.323168
Lentiviral RSC Clone	1600	10066.3	649.26	10070.5	661.36	2567.7	9914.3	12482	0.205712
Lentiviral RSC Clone	1600	3900.57	349.231	3902.85	353.92	1226.58	3748.57	4975.14	0.246541
Lentiviral RSC Clone	1600	1345.91	157.422	1346.94	159.04	369.194	1193.91	1563.1	0.236193
Lentiviral RSC Clone	1600	13875.4	925.801	13881.4	942.48	3803.83	13723.4	17527.2	0.217024
Lentiviral RSC Clone	1600	11174.8	1186.65	11182.5	1200.08	4969.82	11022.8	15992.6	0.310757
Lentiviral RSC Clone	1600	12946.6	1528.92	12956.6	1544.48	6499.76	12794.6	19294.4	0.336873
Lentiviral RSC Clone	1600	3488.67	1104.61	3495.87	1108.8	4603.1	3336.67	7939.77	0.579752
Lentiviral RSC Clone	1600	4241.58	805.782	4246.83	810.88	3267.35	4089.58	7356.93	0.444119
Lentiviral RSC Clone	1600	6653.16	718.323	6657.84	726.32	2876.41	6501.16	9377.57	0.306733
Lentiviral RSC Clone	1600	4953.91	1029.49	4960.62	1035.44	4267.32	4801.91	9069.23	0.470527
Lentiviral RSC Clone	1600	9527.11	1121.99	9534.42	1133.44	4680.79	9375.11	14055.9	0.333012
Lentiviral RSC Clone	1600	9151.02	1891.88	9163.35	1902.88	8122.18	8999.02	17121.2	0.474393
Lentiviral RSC Clone	1600	4571.22	1652.11	4581.99	1657.6	7050.41	4419.22	11469.6	0.614703
Lentiviral RSC Clone	1600	11950.2	915.796	11956.1	930.16	3759.11	11798.2	15557.3	0.24163
Lentiviral RSC Clone	1600	1511.15	613.624	1515.15	615.44	2408.41	1359.15	3767.56	0.639249
Lentiviral RSC Clone	1600	8489.24	1064.44	8496.18	1074.64	4423.54	8337.24	12760.8	0.346651
Lentiviral RSC Clone	1600	6818.6	756.764	6823.53	764.96	3048.24	6666.6	9714.84	0.313771
Lentiviral RSC Clone	1600	5484.85	859.167	5490.45	865.76	3505.98	5332.85	8838.83	0.396656
Lentiviral RSC Clone	1600	23935.3	1302.35	23943.8	1331.12	5486.99	23783.3	29270.3	0.18746
Lentiviral RSC Clone	1600	7621.98	639.878	7626.15	649.04	2525.76	7469.98	9995.74	0.252684
Lentiviral RSC Clone	1600	7698.71	1045.79	7705.53	1055.04	4340.18	7546.71	11886.9	0.365123
Lentiviral RSC Clone	1600	8981.83	785.524	8986.95	796.32	3176.79	8829.83	12006.6	0.264587
Lentiviral RSC Clone	1600	7873.08	1067.42	7880.04	1076.88	4436.86	7721.08	12157.9	0.364935
Lentiviral RSC Clone	1600	8714.98	841.284	8720.46	851.76	3426.04	8562.98	11989	0.285765
Lentiviral RSC Clone	1600	13016.5	2985.95	13036	3001.6	13012.6	12864.5	25877.1	0.502863
Lentiviral RSC Clone	1600	6288.56	1174.6	6296.22	1182.16	4915.96	6136.56	11052.5	0.444782
Lentiviral RSC Clone	1600	11674.9	1395.49	11684	1409.52	5903.33	11522.9	17426.2	0.338761
Lentiviral RSC Clone	1600	7662.12	957.91	7668.36	967.12	3947.36	7510.12	11457.5	0.344522
Lentiviral RSC Clone	1600	11876	1084.44	11883.1	1098.72	4512.94	11724	16236.9	0.277943
Lentiviral RSC Clone	1600	7529.04	786.71	7534.17	795.76	3182.1	7377.04	10559.1	0.30136
Lentiviral RSC Clone	1600	4249.54	937.372	4255.65	942.48	3855.55	4097.54	7953.09	0.484787
Lentiviral RSC Clone	1600	7777.77	1289.29	7786.17	1298.64	5428.62	7625.77	13054.4	0.415846
Lentiviral RSC Clone	1600	11522.6	2232.87	11537.2	2246.72	9646.4	11370.6	21017	0.458981
Lentiviral RSC Clone	1600	12619.8	1123.87	12627.1	1139.04	4689.19	12467.8	17157	0.273311
Lentiviral RSC Clone	1600	10611.6	1473.48	10621.2	1486.24	6251.94	10459.6	16711.5	0.374109
Lentiviral RSC Clone	1600	14955.2	1695.62	14966.3	1713.6	7244.9	14803.2	22048.1	0.328595
Lentiviral RSC Clone	1600	6554.7	746.441	6559.56	754.32	3002.09	6402.7	9404.79	0.319209
Lentiviral RSC Clone	1600	9633.17	508.661	9636.48	520.24	1939.22	9481.17	11420.4	0.169804
Lentiviral RSC Clone	1600	9729.23	1042.23	9736.02	1053.92	4324.26	9577.23	13901.5	0.311065
Lentiviral RSC Clone	1600	8085.74	725.001	8090.46	734.72	2906.26	7933.74	10840	0.268105
Lentiviral RSC Clone	1600	14387	1406.79	14396.1	1424.08	5953.84	14235	20188.8	0.294907
Lentiviral RSC Clone	1600	7143.32	424.294	7146.09	432.88	1562.11	6991.32	8553.42	0.182629
Lentiviral RSC Clone	1600	10469.5	1816.38	10481.3	1828.96	7784.7	10317.5	18102.2	0.430042
Lentiviral RSC Clone	1600	9117.92	1363.84	9126.81	1374.8	5761.85	8965.92	14727.8	0.391224
Lentiviral RSC Clone	1600	9314.88	1400	9324	1411.2	5923.49	9162.88	15086.4	0.392638
Lentiviral RSC Clone	1600	8504.82	1575.14	8515.08	1585.36	6706.36	8352.82	15059.2	0.445334
Lentiviral RSC Clone	1600	7156.06	1080.6	7163.1	1089.2	4495.78	7004.06	11499.8	0.390943
Lentiviral RSC Clone	1600	3039.66	787.066	3044.79	790.72	3183.69	2887.66	6071.35	0.524379
Lentiviral RSC Clone	1600	3247.89	543.216	3251.43	547.12	2093.68	3095.89	5189.57	0.403441
Lentiviral RSC Clone	1600	10445.6	1132.64	10453	1145.2	4728.4	10293.6	15022	0.314765
Lentiviral RSC Clone	1600	4134.1	187.111	4135.32	192.08	501.903	3982.1	4484	0.111932
Lentiviral RSC Clone	1600	1404.57	1114.39	1411.83	1116.08	4646.82	1252.57	5899.39	0.787678
Lentiviral RSC Clone	1600	6880.59	428.529	6883.38	436.8	1581.04	6728.59	8309.62	0.190266
Lentiviral RSC Clone	1600	5987.87	623.362	5991.93	630.56	2451.93	5835.87	8287.8	0.295849
Lentiviral RSC Clone	1600	7754.62	588.199	7758.45	597.52	2294.76	7602.62	9897.38	0.231855
Lentiviral RSC Clone	1600	12409.3	1026.68	12416	1041.6	4254.76	12257.3	16512.1	0.257676
Lentiviral RSC Clone	1600	9247.37	1124.56	9254.7	1135.68	4692.28	9095.37	13787.6	0.340325
Lentiviral RSC Clone	1600	4649.57	361.211	4651.92	366.8	1280.13	4497.57	5777.69	0.221563
Lentiviral RSC Clone	1600	6059.07	1878.24	6071.31	1885.52	8061.21	5907.07	13968.3	0.577108
Lentiviral RSC Clone	1600	4371.09	846.506	4376.61	851.76	3449.38	4219.09	7668.47	0.449814
Lentiviral RSC Clone	1600	9729.96	1025.98	9736.65	1037.68	4251.63	9577.96	13829.6	0.30743
Lentiviral RSC Clone	1600	9003.25	786.058	9008.37	796.88	3179.18	8851.25	12030.4	0.264262
Lentiviral RSC Clone	1600	8186.42	1418.72	8195.67	1428.56	6007.17	8034.42	14041.6	0.427813
Lentiviral RSC Clone	1600	11704.3	1233.05	11712.3	1247.12	5177.23	11552.3	16729.5	0.309466
Lentiviral RSC Clone	1600	1041.47	761.468	1046.43	762.72	3069.27	889.469	3958.73	0.775315
Lentiviral RSC Clone	1600	6277.32	1159.49	6284.88	1167.04	4848.41	6125.32	10973.7	0.44182
Lentiviral RSC Clone	1600	4056.56	967.844	4062.87	972.72	3991.76	3904.56	7896.32	0.505522
Lentiviral RSC Clone	1600	13927.5	754.939	13932.5	771.68	3040.08	13775.5	16815.6	0.18079
Lentiviral RSC Clone	1600	13831.3	733.775	13836.1	750.4	2945.48	13679.3	16624.8	0.177174
Lentiviral RSC Clone	1600	8540.01	1201.01	8547.84	1211.28	5034.01	8388.01	13422	0.375056
Lentiviral RSC Clone	1600	5363.43	929.873	5369.49	936.32	3822.03	5211.43	9033.46	0.423097
Lentiviral RSC Clone	1600	6009.81	640.136	6013.98	647.36	2526.91	5857.81	8384.72	0.301371
Lentiviral RSC Clone	1600	5020.12	440.846	5022.99	446.88	1636.09	4868.12	6504.21	0.251544
Lentiviral RSC Clone	1600	3874.06	357.103	3876.39	361.76	1261.76	3722.06	4983.82	0.253172
Lentiviral RSC Clone	1600	5604	652.944	5608.26	659.68	2584.17	5452	8036.16	0.321567
Lentiviral RSC Clone	1600	5550.27	585.248	5554.08	591.92	2281.57	5398.27	7679.83	0.297085
Lentiviral RSC Clone	1600	6859.64	935.915	6865.74	944.16	3849.04	6707.64	10556.7	0.364607
Lentiviral RSC Clone	1600	10192.1	1270.15	10200.3	1282.4	5343.06	10040.1	15383.2	0.347332
Lentiviral RSC Clone	1600	9312.27	1027.05	9318.96	1038.24	4256.41	9160.27	13416.7	0.317248
Lentiviral RSC Clone	1600	7606.98	1298.46	7615.44	1307.6	5469.61	7454.98	12924.6	0.423194
Lentiviral RSC Clone	1600	9810.68	627.727	9814.77	639.52	2471.45	9658.68	12130.1	0.203744
Lentiviral RSC Clone	1600	5567.22	884.268	5572.98	890.96	3618.18	5415.22	9033.4	0.400533
Lentiviral RSC Clone	1600	3585.72	1196.33	3593.52	1200.64	5013.09	3433.72	8446.81	0.593489
Lentiviral RSC Clone	1600	4913.87	793.773	4919.04	799.68	3213.67	4761.87	7975.54	0.402941
Lentiviral RSC Clone	1600	15256.7	1359.82	15265.5	1378.16	5743.88	15104.7	20848.6	0.275505
Lentiviral RSC Clone	1600	4984.03	1047.37	4990.86	1053.36	4347.24	4832.03	9179.27	0.473593
Lentiviral RSC Clone	1600	9032.32	1061.54	9039.24	1072.4	4410.58	8880.32	13290.9	0.33185
Lentiviral RSC Clone	1600	8201.58	1219.34	8209.53	1229.2	5115.94	8049.58	13165.5	0.388586
Lentiviral RSC Clone	1600	14810.3	2281	14825.2	2298.8	9861.54	14658.3	24519.8	0.402186
Lentiviral RSC Clone	1600	6950.21	863.006	6955.83	871.36	3523.14	6798.21	10321.3	0.341345
Lentiviral RSC Clone	1600	7220.09	825.161	7225.47	833.84	3353.97	7068.09	10422.1	0.321815
Lentiviral RSC Clone	1600	6599.88	1062.79	6606.81	1070.72	4416.17	6447.88	10864	0.406494
Lentiviral RSC Clone	1600	8104.55	641.538	8108.73	651.28	2533.18	7952.55	10485.7	0.241584
Lentiviral RSC Clone	1600	2278.18	1144.14	2285.64	1146.88	4779.8	2126.18	6905.98	0.692125
Lentiviral RSC Clone	1600	3286.56	893.17	3292.38	897.12	3657.97	3134.56	6792.53	0.538528
Lentiviral RSC Clone	1600	16993.6	2124.37	17007.5	2144.8	9161.4	16841.6	26003	0.352321
Lentiviral RSC Clone	1600	4888.64	701.964	4893.21	707.84	2803.28	4736.64	7539.92	0.371792
Lentiviral RSC Clone	1600	5579.44	1038.25	5586.21	1044.96	4306.47	5427.44	9733.91	0.44242
Lentiviral RSC Clone	1600	3845.43	593.458	3849.3	598.08	2318.26	3693.43	6011.69	0.385626
Lentiviral RSC Clone	1600	6840.57	1059.14	6847.47	1067.36	4399.85	6688.57	11088.4	0.396797
Lentiviral RSC Clone	1600	8726.77	965.59	8733.06	976.08	3981.69	8574.77	12556.5	0.317103
Lentiviral RSC Clone	1600	12058.6	1297.03	12067	1311.52	5463.21	11906.6	17369.8	0.314523
Lentiviral RSC Clone	1600	4815.98	733.411	4820.76	739.2	2943.85	4663.98	7607.83	0.38695
Lentiviral RSC Clone	1600	9224.48	1059.63	9231.39	1070.72	4402.04	9072.48	13474.5	0.326694
Lentiviral RSC Clone	1600	14211.4	1087.24	14218.5	1104.32	4525.46	14059.4	18584.9	0.243502
Lentiviral RSC Clone	1600	7897.01	585.788	7900.83	595.28	2283.98	7745.01	10029	0.227738
Lentiviral RSC Clone	1600	9622.02	768.514	9627.03	780.08	3100.76	9470.02	12570.8	0.246664
Lentiviral RSC Clone	1600	8205.39	731.577	8210.16	741.44	2935.65	8053.39	10989	0.267144
Lentiviral RSC Clone	1600	7443.67	1898.97	7456.05	1907.92	8153.87	7291.67	15445.5	0.527911
Lentiviral RSC Clone	1600	12848.5	1026.72	12855.2	1042.16	4254.94	12696.5	16951.4	0.251007
Lentiviral RSC Clone	1600	12307.9	1023.45	12314.6	1038.24	4240.32	12155.9	16396.2	0.258616
Lentiviral RSC Clone	1600	11093.1	1149.23	11100.6	1162.56	4802.55	10941.1	15743.7	0.305047
Lentiviral RSC Clone	1600	7559.85	1182.59	7567.56	1191.68	4951.67	7407.85	12359.5	0.400636
Lentiviral RSC Clone	1600	7516.72	1807.6	7528.5	1816.64	7745.45	7364.72	15110.2	0.512599
Lentiviral RSC Clone	1600	9470.5	720.536	9475.2	731.92	2886.3	9318.5	12204.8	0.236489
Lentiviral RSC Clone	1600	7117.31	1032.48	7124.04	1041.04	4280.68	6965.31	11246	0.380641
Lentiviral RSC Clone	1600	12446.3	1354.8	12455.1	1369.76	5721.44	12294.3	18015.7	0.31758
Lentiviral RSC Clone	1600	6185.98	1157.92	6193.53	1165.36	4841.4	6033.98	10875.4	0.44517
Lentiviral RSC Clone	1600	12385.5	1687.51	12396.5	1702.4	7208.65	12233.5	19442.1	0.370774
Lentiviral RSC Clone	1600	3646.87	707.936	3651.48	712.32	2829.98	3494.87	6324.85	0.447438
Lentiviral RSC Clone	1600	4356.27	511.644	4359.6	516.88	1952.56	4204.27	6156.83	0.317137
Lentiviral RSC Clone	1600	10637	1624.65	10647.6	1637.44	6927.67	10485	17412.7	0.397852
Lentiviral RSC Clone	1600	10025.1	591.07	10029	603.12	2307.59	9873.1	12180.7	0.189447
Lentiviral RSC Clone	1600	14278.3	1166.68	14285.9	1183.84	4880.55	14126.3	19006.9	0.256779
Lentiviral RSC Clone	1600	16661.9	1122.93	16669.2	1142.96	4684.99	16509.9	21194.9	0.221043
Lentiviral RSC Clone	1600	10603.3	1387.81	10612.3	1400.56	5869	10451.3	16320.3	0.359613
Lentiviral RSC Clone	1600	778.26	257.785	779.94	258.72	817.814	626.259	1444.07	0.566325
Lentiviral RSC Clone	1600	11448.5	1137.6	11455.9	1151.36	4750.57	11296.5	16047.1	0.29604
Lentiviral RSC Clone	1600	10060.9	992.547	10067.4	1004.64	4102.18	9908.9	14011.1	0.292781
Lentiviral RSC Clone	1600	8084.69	982.602	8091.09	992.32	4057.73	7932.69	11990.4	0.338414
Lentiviral RSC Clone	1600	3901.65	860.51	3907.26	865.2	3511.98	3749.65	7261.63	0.483635
Lentiviral RSC Clone	1600	5872.39	1521.74	5882.31	1528.8	6467.66	5720.39	12188.1	0.530656
Lentiviral RSC Clone	1600	15003.4	1551.09	15013.5	1569.12	6598.86	14851.4	21450.3	0.307635
Lentiviral RSC Clone	1600	2503.3	919.871	2509.29	922.88	3777.32	2351.3	6128.62	0.616341
[truncated: 119,888 more rows]

## Sheet: Figure 2 - Right
Figure 2 - Right Panel - DOX Concentration vs MycPMP22 Expression and Plasma Membrane Trafficking Fraction
Cells	[DOX] (ng/mL)	Biological Replicate	Number of Cells Analyzed	Median Plasma Membrane MycPMP22 Signal (AU)	Median Internal MycPMP22 Signal (AU)	Median Total MycPMP22 Signal (AU)	Median Fraction of MycPMP22 Signal at Plasma Membrane	Median Total MycPMP22 Signal (Rel. Mean value of 1600ng/mL DOX condition)		Condition	Mean Total MycPMP22 between replicates (Rel. 1600ng/mL DOX)	Standard Deviation (SD)	Standard Error of the Mean (SEM)	Coefficient of Variation (CV)
Untransduced RSCs (UT)	NA	1	14393	0	0	35.661		0.00317456		UT	0.00341013	0.000291399	0.000168239	0.0854511
Lentviral RSC Clone	0		15650	209.424	91.605	306.839	0.693165	0.027315		0ng/mL DOX	0.0251895	0.00211982	0.00122388	0.0841549
	50		15338	478.275	391.975	885.79	0.545107	0.0788534		50ng/mL DOX	0.0594717	0.0172076	0.00993479	0.289341
	100		15183	1274.34	890.479	2249.2	0.558104	0.200224		100ng/mL DOX	0.180109	0.0240035	0.0138585	0.133272
	200		15347	2343.2	3040.67	5527.11	0.430831	0.492026		200ng/mL DOX	0.423103	0.0962339	0.0555606	0.227448
	400		15403	3061.85	3959.39	7138.53	0.437396	0.635475		400ng/mL DOX	0.604303	0.139906	0.0807747	0.231516
	800		15348	3639.66	6269.63	10125.3	0.370184	0.901355		800ng/mL DOX	0.814251	0.216489	0.12499	0.265875
	1600		15223	3959.46	7783.57	11924.8	0.339197	1.06155		1600ng/mL DOX	1	0.303665	0.175321	0.303665
Untransduced RSCs (UT)	NA	2	13709	0	0	41.9677		0.00373598
Lentviral RSC Clone	0		16404	152.991	100.806	259.214	0.610509	0.0230754		Condition	Mean Fraction of Plasma Membrane MycPMP22 between replicates (Rel. 1600ng/mL DOX)	Standard Deviation (SD)	Standard Error of the Mean (SEM)	Coefficient of Variation (CV)
	50		16248	219.517	376.437	601.776	0.349878	0.0535704		0ng/mL DOX	0.6963	0.087401	0.050461	0.125522
	100		16185	574.37	1492.3	2095.76	0.286252	0.186565		50ng/mL DOX	0.467855	0.10379	0.0599232	0.221843
	200		16326	1331.96	3797.7	5213.71	0.262406	0.464127		100ng/mL DOX	0.421955	0.135926	0.0784772	0.322135
	400		16497	2123.59	5896.68	8155.35	0.266215	0.725993		200ng/mL DOX	0.364881	0.0899578	0.0519371	0.24654
	800		16430	2800.74	7994.42	10937	0.261581	0.97362		400ng/mL DOX	0.350122	0.08564	0.0494443	0.2446
	1600		16322	3128.63	10944.9	14245.9	0.225995	1.26818		800ng/mL DOX	0.323019	0.0556903	0.0321528	0.172406
Untransduced RSCs (UT)	NA	3	12898	0.00361875	0.001	37.293		0.00331984		1600ng/mL DOX	0.290844	0.0583763	0.0337036	0.200713
Lentviral RSC Clone	0		19035	219.812	59.727	282.835	0.785227	0.0251781			Central point between error bars	Error bars
	50		17251	266.08	248.292	516.637	0.508578	0.0459912
	100		17438	694.935	984.082	1724.75	0.42151	0.153538
	200		17264	1374.47	2076.43	3517.79	0.401407	0.313155
	400		17241	1717.01	3276.44	5071.19	0.346756	0.45144
	800		17207	2098.13	4182.53	6378.05	0.337291	0.567777
	1600		17331	2265.67	5190.94	7529.46	0.307341	0.670276
				Median values for each condition are calculated after subtracting the median value of the untransduced RSC population from the signal in each individual cell. This causes some cells to exhibit artifactual negative values. Any negative values are then set equal to zero.		Total = Surface + Internal	Surface Fraction = Surface / Total	Plotted data points were taken from this column.
							Plotted data points were taken from this column. This value is not calculated for untransduced RSCs.

## Sheet: Figure 3B
Figure 3B - DOX Concentration vs Mean Number of MycPMP22 Inclusions per Cell
	[DOX] (ng/mL)	0	50	100	200	400	800
Mean number of MycPMP22 inclusions per cell	Biological Replicate 1	0.0839695	0.262712	1.54348	2.07759	4.05674	5.86765
	Biological Replicate 2	0.0166667	0.166667	0.982222	1.93156	4.94054	5.71905
	Biological Replicate 3	0.153846	0.5	1.73585	4.01639	8.86441	11.8571

## Sheet: Figure 3C
Figure 3C - Quantification of MycPMP22 Inclusions ± Serum
	[DOX] (ng/mL)	0	250	250	1000	1000		Unpaired t-test - Graphpad Prism 10			Unpaired t-test - Graphpad Prism 10			Ordinary One-Way ANOVA - Graphpad Prism 10
	Serum	+	+	-	+	-
Mean number of MycPMP22 inclusions per cell	Biological Replicate 1	0.127869	3.65532	1.11995	6.55872	5.10399		Group B: 250 ng/mL DOX + Serum			Group D: 1000 ng/mL DOX + Serum			Table Analyzed	Mean number of MycPMP22 inclusions per cell
	Biological Replicate 2	0.00918485	6.12545	1.38318	7.64138	3.69972		vs.			vs.			Data sets analyzed	A-E
	Biological Replicate 3	0.00274977	4.50091	1.17857	5.30912	3.9902		Group C: 250 ng/mL DOX - Serum			Group E: 1000 ng/mL DOX - Serum			Distribution assumption	Normal (Gaussian)
								Unpaired t test			Unpaired t test			ANOVA summary
								P value	0.0084		P value	0.0486		F	30.1
								P value summary	**		P value summary	*		P value	<0.0001
								Significantly different (P < 0.05)?	Yes		Significantly different (P < 0.05)?	Yes		P value summary	****
								One- or two-tailed P value?	Two-tailed		One- or two-tailed P value?	Two-tailed		Significant diff. among means (P < 0.05)?	Yes
								t, df	t=4.846, df=4		t, df	t=2.804, df=4		R squared	0.9233
								How large is the effect?			How large is the effect?			Brown-Forsythe test
								Mean of group B	4.761		Mean of group D	6.503		F (DFn, DFd)	1.389 (4, 10)
								Mean of group C	1.227		Mean of group E	4.265		P value	0.3059
								Difference between means (C - B) ± SEM	-3.533 ± 0.7292		Difference between means (D - E) ± SEM	-2.238 ± 0.7983		P value summary	ns
								95% confidence interval	-5.558 to -1.509		95% confidence interval	-4.455 to -0.02211		Are SDs significantly different (P < 0.05)?	No
								R squared (eta squared)	0.8544		R squared (eta squared)	0.6628
														Bartlett's test
								F test to compare variances			F test to compare variances			Bartlett's statistic (corrected)
								F, DFn, Dfd	82.52, 2, 2		F, DFn, Dfd	2.479, 2, 2		P value
								P value	0.0239		P value	0.5749		P value summary
								P value summary	*		P value summary	ns		Are SDs significantly different (P < 0.05)?
								Significantly different (P < 0.05)?	Yes		Significantly different (P < 0.05)?	No
														ANOVA table	SS	DF	MS	F (DFn, DFd)	P value
								Data analyzed			Data analyzed			Treatment (between columns)	84.56	4	21.14	F (4, 10) = 30.10	P<0.0001
								Sample size, group B	3		Sample size, group D	3		Residual (within columns)	7.023	10	0.7023
								Sample size, group C	3		Sample size, group E	3		Total	91.58	14
														Data summary
														Number of treatments (columns)	5
														Number of values (total)	15
														Post hoc analysis
														Bonferroni's multiple comparisons test	Mean diff.	95.00% CI of diff.	Below threshold?	Summary	Adjusted P Value
														250 vs. 250	3.533	1.731 to 5.336	Yes	***	0.0008	B-C
														1000 vs. 1000	2.238	0.4362 to 4.041	Yes	*	0.0168	D-E
														Test details	Mean 1	Mean 2	Mean diff.	SE of diff.	n1	n2	t	DF
														250 vs. 250	4.761	1.227	3.533	0.6843	3	3	5.164	10
														1000 vs. 1000	6.503	4.265	2.238	0.6843	3	3	3.271	10
